# Supplementary material for: High site-fidelity in common bottlenose dolphins despite low salinity exposure and associated indicators of compromised health
Source: PLoS One. 2021 Sep 30;16(9):e0258031. doi: 10.1371/journal.pone.0258031 (PMC8483354; doi:10.1371/journal.pone.0258031)
Supplement: S3 File — This spreadsheet contains health assessment data from live dolphins near Barataria Bay, LA using methods previously described. Relevant data for each live wild dolphin sampled include sampling date, sex, morphometrics, and diagnostic test results including hematology and serum chemistry values, osmolality measurements, and results of tests assessing multiple indicators for specific physiological systems. (XLSX) [file pone.0258031.s003.xlsx]

## Sheet: Read.me
Title	Health assessment observations of common bottlenose dolphins in the Barataria Basin from June 2017
Note	Provided as supplemental material for Takeshita et al
Authors	Ryan Takeshita, Brian C. Balmer, Eric S. Zolman, Randall S. Wells, Cynthia R. Smith, Teresa K. Rowles, and Lori H. Schwacke
Abstract	This spreadsheet contains health assessment data from live dolphins near Barataria Bay, LA using methods previously described. Relevant data for each live wild dolphin sampled include sampling date, sex, morphometrics, and diagnostic test results including hematology and serum chemistry values, osmolality measurements, and results of tests assessing multiple indicators for specific physiological …
References	For more info on the panels, see Schwacke, L.H., Smith, C.R., Townsend, F.I., Wells, R.S., Hart, L.B., Balmer, B.C., Collier, T.K., De Guise, S., Fry, M.M., Guillette Jr, L.J. and Lamb, S.V., 2014. Health of common bottlenose dolphins (Tursiops truncatus) in Barataria Bay, Louisiana, following the Deepwater Horizon oil spill. Environmental science & technology, 48(1), pp.93-103.
Column.header	Description
Date	Date (dd-MON-yy)
field_id	Unique identifier for each dolphin in the dataset
sex	Sex of the dolphin
length	Total length in cm
weight	Body weight in kg
maximum.girth	Maximum girth in cm
Anemia_Panel_Flag	Normal (0) or abnormal (1) results for a panel of anemia-related bloodwork analytes (see Schwacke et al. 2014)
Electrolytes_Minerals_Panel_Flag	Normal (0) or abnormal (1) results for a panel of electrolytes/minerals-related bloodwork analytes (see Schwacke et al. 2014)
Hepatobiliary_Panel_Flag	Normal (0) or abnormal (1) results for a panel of hepatobiliary-related bloodwork analytes (see Schwacke et al. 2014)
Hypoglycemia_Panel_Flag	Normal (0) or abnormal (1) results for a panel of hypoglycemia-related bloodwork analytes (see Schwacke et al. 2014)
Inflammation_Panel_Flag	Normal (0) or abnormal (1) results for a panel of inflammation-related bloodwork analytes (see Schwacke et al. 2014)
Iron_Panel_Flag	Normal (0) or abnormal (1) results for a panel of iron-related bloodwork analytes (see Schwacke et al. 2014)
Renal_Function_Panel_Flag	Normal (0) or abnormal (1) results for a panel of renal-related bloodwork analytes (see Schwacke et al. 2014)
ALT	Alanine aminotransferase (U/L)
AST	Aspartate aminotransferase (U/L)
GGT	Gamma-glutamyl transferase (U/L)
LDH	Lactate dehydrogenase (U/L)
Serum.Osmolality	Osmolality in serum sample (mOsm/kg H2))
Plasma.Osmolality	Osmolality in plasma sample (mOsm/kg H2))
Urine.Osmolality	Osmolality in urine sample (mOsm/kg H2))
Unless otherwise specified, the following acronyms apply throughout this dataset.
ND	No data

## Sheet: Results
Date	field_id	sex	length	weight	maximum.girth	Anemia_Panel_Flag	Electrolytes_Minerals_Panel_Flag	Hepatobiliary_Panel_Flag	Hypoglycemia_Panel_Flag	Inflammation_Panel_Flag	Iron_Panel_Flag	Renal_Function_Panel_Flag	ALT	AST	GGT	LDH	Serum.Osmolality	Plasma.Osmolality	Urine.Osmolality
2011-08-04	Y02	Male	263	201	141	0	0	0	0	1	0	0	21	220	28	582	ND	ND	ND
2011-08-07	Y04	Male	255	182.2	133	0	0	0	0	0	0	0	46	282	26	677	ND	ND	ND
2011-08-09	Y08	Male	274	202.4	136	0	0	0	0	0	0	0	43	289	22	576	ND	ND	ND
2011-08-09	Y10	Male	258	190.8	133	0	0	0	1	0	1	0	27	258	25	569	ND	ND	ND
2011-08-10	Y12	Male	261	148.8	116	1	0	1	0	1	0	0	14	133	17	459	ND	ND	ND
2011-08-12	Y16	Male	273	169.4	120	0	0	1	1	1	0	0	43	372	39	602	ND	ND	ND
2011-08-15	Y18	Male	271	253.2	153	0	0	0	1	0	0	0	36	270	22	552	ND	ND	ND
2011-08-15	Y20	Male	267	240.4	147	0	0	0	0	0	0	0	34	221	26	513	ND	ND	ND
2011-08-16	Y22	Male	234	149.6	129	0	0	1	1	0	1	0	69	375	29	711	ND	ND	ND
2016-07-20	Y80	Male	249	ND	151	0	0	0	0	1	0	0	29	113	22	353	ND	ND	ND
2016-07-22	Y88	Male	245	177.6	134	0	0	0	0	0	0	0	42	237	22	465	ND	ND	ND
2014-06-19	Y08	Male	275	216.3	139	0	0	0	0	0	0	0	34	245	23	602	ND	ND	ND
2017-06-23	Y98	Male	256	226.5	149	0	0	0	0	0	0	0	43	264	24	485	358	ND	ND
2017-09-19	Y00	Male	248	ND	141.5	0	0	1	0	0	0	0	78	298	28	680	361	357	ND
2011-08-04	Y00	Male	232	130.2	122	0	0	0	0	0	0	0	31	306	29	662	ND	ND	ND
2011-08-11	Y14	Male	216	119.6	119	0	0	0	0	1	0	0	40	291	24	682	ND	ND	ND
2013-06-19	Y00	Male	236	146.4	127	1	0	0	0	1	0	0	38	255	24	620	ND	ND	ND
2013-06-25	Y38	Male	226	139	127	0	0	0	0	0	0	0	36	226	27	556	ND	ND	ND
2013-06-25	Y40	Male	211	100	111	0	0	0	ND	0	0	0	ND	ND	ND	ND	ND	ND	ND
2013-06-25	Y42	Male	226	123	119	0	0	0	0	0	0	0	50	312	21	634	ND	ND	ND
2013-06-25	Y44	Male	221	128.6	125	1	1	0	0	0	0	0	36	206	19	554	ND	ND	ND
2013-06-27	Y46	Male	206	91.4	108	0	0	0	0	1	0	0	16	222	26	545	ND	ND	ND
2017-06-16	Y94	Male	213	105.5	112	0	0	0	0	0	0	0	39	269	25	581	347	ND	662
2017-09-21	YF0	Male	232	ND	136	0	0	0	0	0	0	0	45	257	19	565	362	349	ND
2017-09-21	YF2	Male	238	ND	141	0	0	0	0	0	0	0	58	310	25	636	351	348	ND
2017-09-21	YF4	Male	203	ND	113	0	0	0	0	0	0	0	35	192	22	475	343	339	ND
2017-06-19	Y96	Male	185	ND	105	0	1	1	0	0	0	0	36	304	27	621	ND	ND	ND
2011-08-03	Y01	Female	243	143.2	121	0	0	0	0	0	0	0	16	145	27	377	ND	ND	ND
2011-08-05	Y09	Female	241	148.2	128	0	0	0	0	0	1	0	29	263	23	479	ND	ND	ND
2011-08-05	Y11	Female	253	172.8	127	0	0	0	0	0	1	0	57	299	27	487	ND	ND	ND
2011-08-07	Y13	Female	230	142.6	126	0	0	0	0	0	1	0	62	384	27	591	ND	ND	ND
2011-08-16	Y39	Female	242	ND	125	0	0	0	0	1	1	0	47	257	23	518	ND	ND	ND
2016-07-12	YJ1	Female	243	185.2	137	0	0	0	0	0	0	0	29	173	22	416	ND	ND	ND
2016-07-18	YK3	Female	264	187.6	131	0	0	0	0	0	0	0	23	144	25	435	ND	ND	ND
2018-07-11	Y79	Female	232	164	135	0	0	0	0	0	1	0	46	366	31	611	343	343	ND
2013-06-27	Y67	Female	223	131.8	123	0	0	0	0	0	1	0	31	225	22	560	ND	ND	ND
2014-06-11	Y39	Female	249	161.8	130	0	0	0	0	0	1	0	32	193	25	459	ND	ND	ND
2014-06-10	Y71	Female	239	175.6	141	0	0	0	0	0	0	0	42	214	19	446	ND	ND	ND
2014-06-16	Y81	Female	241	157.2	135	0	0	1	0	0	0	0	50	339	38	564	ND	ND	ND
2014-06-16	Y83	Female	243	168.5	132	1	0	0	0	1	0	0	21	170	18	520	ND	ND	ND
2014-06-17	Y91	Female	243	143	123	0	0	0	0	0	0	0	39	203	24	617	ND	ND	ND
2014-06-19	Y99	Female	259	200.6	145	0	0	0	0	0	1	0	25	160	20	347	ND	ND	ND
2014-06-19	YA1	Female	251	184.4	140	0	0	1	0	0	1	0	107	472	59	614	ND	ND	ND
2014-06-20	YA5	Female	242	179	135	0	0	0	0	0	0	0	29	219	23	448	ND	ND	ND
2017-09-19	Y19	Female	241	ND	123	0	0	1	0	0	0	0	20	138	19	324	337	342	ND
2017-09-21	Y99	Female	256	ND	152	0	0	0	0	0	1	0	22	149	23	364	342	345	ND
2017-09-21	YX5	Female	245	164.5	126	0	0	0	0	1	0	0	52	303	20	486	341	340	ND
2011-08-03	Y03	Female	221	119.2	120	0	0	0	0	1	0	0	26	251	25	522	ND	ND	ND
2011-08-05	Y07	Female	199	105.4	116	1	0	0	0	1	0	0	27	185	25	555	ND	ND	ND
2011-08-07	Y15	Female	198	88.2	107	0	0	1	0	0	0	0	47	496	26	1317	ND	ND	ND
2011-08-08	Y17	Female	209	91.8	103	0	0	0	0	1	0	0	44	243	24	676	ND	ND	ND
2011-08-09	Y19	Female	227	117.4	116	0	0	0	0	0	0	0	33	246	21	579	ND	ND	ND
2011-08-11	Y25	Female	239	ND	132	0	0	0	0	0	0	0	34	255	15	447	ND	ND	ND
2011-08-11	Y27	Female	239	182.8	138	0	0	0	0	0	0	0	38	270	20	483	ND	ND	ND
2011-08-12	Y33	Female	228	156	125	1	0	0	0	0	0	0	31	232	24	542	ND	ND	ND
2011-08-16	Y37	Female	225	ND	119	0	0	0	0	0	0	0	37	234	21	449	ND	ND	ND
2016-07-22	Y79	Female	224	145.6	135.5	0	0	0	0	0	0	0	38	331	24	500	ND	ND	ND
2016-07-11	YA7	Female	213	137.8	131	0	0	0	0	0	0	0	35	240	23	448	ND	ND	ND
2016-07-11	YF1	Female	237	149	119	0	0	0	0	0	0	0	30	188	19	424	ND	ND	ND
2016-07-15	YJ9	Female	226	ND	126	0	0	0	0	1	0	0	23	153	17	472	ND	ND	ND
2016-07-18	YK1	Female	235	171.6	135	0	0	0	0	0	0	0	45	206	22	371	ND	ND	ND
2016-07-19	YK5	Female	235	125	125	0	0	0	0	0	0	0	21	212	25	437	ND	ND	ND
2013-06-27	Y65	Female	236	177.8	141	0	0	0	0	0	0	0	18	184	7	465	ND	ND	ND
2013-06-27	Y69	Female	213	108.8	109	0	0	0	0	0	0	0	27	229	16	564	ND	ND	ND
2014-06-12	Y03	Female	231	145.8	130	0	0	1	0	0	0	0	70	437	39	516	ND	ND	ND
2014-06-18	Y15	Female	210	111	118	0	0	0	0	0	0	0	20	205	25	461	ND	ND	ND
2014-06-09	Y17	Female	220	108.2	113	0	0	0	0	0	0	0	38	186	21	480	ND	ND	ND
2014-06-10	Y19	Female	240	133	119	0	0	0	0	0	0	0	21	164	22	413	ND	ND	ND
2014-06-12	Y75	Female	241	162.6	132	0	0	0	0	0	0	0	34	191	25	406	ND	ND	ND
2014-06-13	Y79	Female	222	129	133	0	0	0	0	0	0	0	53	345	25	636	ND	ND	ND
2014-06-16	Y85	Female	230	151	132	0	0	0	0	0	0	0	59	236	17	465	ND	ND	ND
2014-06-18	Y97	Female	229	155.6	131	0	0	0	0	0	0	0	83	333	28	492	ND	ND	ND
2014-06-19	YA3	Female	241	176	139	1	0	0	0	0	0	0	27	213	18	435	ND	ND	ND
2017-06-14	YK9	Female	214	112.9	118	0	0	0	0	0	0	0	37	206	28	607	343	ND	1201
2017-06-15	YN1	Female	186	85.5	108	0	0	0	0	0	0	0	25	203	22	536	342	ND	ND
2017-06-15	YN3	Female	193	90.5	108	0	0	0	0	0	1	0	28	173	25	499	341	ND	ND
2017-06-16	YN5	Female	214	107	110	0	0	1	0	0	0	0	57	416	30	624	348	ND	ND
2017-06-16	YN7	Female	225	ND	ND	0	0	0	0	0	0	0	51	278	29	670	335	ND	ND
2017-06-17	YN9	Female	222	ND	136	0	0	1	0	1	0	0	192	611	41	665	335	ND	ND
2017-06-19	YR3	Female	234	137.5	122	0	0	1	0	0	1	0	78	420	29	741	344	ND	597
2017-06-23	YR5	Female	197	91.5	110	0	0	0	0	0	0	0	38	251	15	525	330	ND	ND
2017-09-19	YA3	Female	237	ND	151.5	0	0	0	0	0	0	0	34	237	19	464	345	344	ND
2017-06-17	YR1	Female	197	ND	106	0	0	0	0	1	0	0	38	216	24	409	333	ND	ND
