# Supplementary material for: High site-fidelity in common bottlenose dolphins despite low salinity exposure and associated indicators of compromised health
Source: PLoS One. 2021 Sep 30;16(9):e0258031. doi: 10.1371/journal.pone.0258031 (PMC8483354; doi:10.1371/journal.pone.0258031)
Supplement: S4 File — (XLSX) [file pone.0258031.s004.xlsx]

## Sheet: Read.me
Title	Observations of common bottlenose dolphins in the Barataria Basin no photographic identificaton surveys from 2010 to 2019
Note	Provided as supplemental material for Takeshita et al (in submission)
Authors	Todd Speakman, Ryan Takeshita, Brian C. Balmer, Francesca Messina, Eric S. Zolman, Len Thomas, Randall S. Wells, Cynthia R. Smith, Teresa K. Rowles, and Lori H. Schwacke
Column.header	Description
Dolphin.ID	Unique identifier for individual dolphins
Date	Date observed in m/d/yyyy
StartLat	Latitude of observation in decimal degrees
StartLon	Longitude of observation in decimal degrees

## Sheet: Observations
Dolphin.ID	Date	StartLat	StartLon
YK3	2010-05-10	29.2549	-89.9741
Y01	2010-05-11	29.2437	-90.0013
Y03	2010-05-11	29.2661	-89.9608
Y39	2010-05-11	29.2437	-90.0013
Y75	2010-05-11	29.2661	-89.9608
Y91	2010-05-11	29.2661	-89.9608
YF1	2010-05-11	29.2646	-89.9619
YJ1	2010-05-11	29.2661	-89.9608
YK5	2010-05-11	29.2661	-89.9608
Y07	2010-05-12	29.2515	-89.9795
Y13	2010-05-12	29.3038	-89.9799
Y14	2010-05-12	29.344	-89.9849
Y22	2010-05-12	29.3516	-89.9843
Y22	2010-05-12	29.344	-89.9849
Y25	2010-05-12	29.344	-89.9849
Y83	2010-05-12	29.2705	-89.9566
Y91	2010-05-12	29.2515	-89.9795
Y97	2010-05-12	29.344	-89.9849
Y00	2010-05-13	29.2627	-89.9861
YA7	2010-05-13	29.2584	-90.0287
YJ1	2010-05-13	29.2673	-89.9616
YJ9	2010-05-13	29.2416	-90.0009
Y20	2010-06-18	29.3117	-89.9854
Y85	2010-06-18	29.2401	-90.0069
YF0	2010-06-18	29.3117	-89.9854
YJ1	2010-06-18	29.2476	-89.9884
YJ1	2010-06-18	29.2401	-90.0069
Y00	2010-06-19	29.2401	-90.0065
Y03	2010-06-19	29.2498	-90.028
Y08	2010-06-19	29.1972	-90.0423
Y39	2010-06-19	29.228	-90.0219
Y99	2010-06-19	29.2401	-90.0065
Y69	2010-07-01	29.2733	-89.9543
Y97	2010-07-03	29.3141	-89.9848
Y20	2010-07-04	29.2424	-89.9973
Y99	2010-07-04	29.2433	-90.0062
Y85	2010-07-05	29.2627	-89.9869
Y11	2010-08-14	29.273	-89.9543
Y02	2010-08-16	29.2383	-90.0185
Y39	2010-08-16	29.2383	-90.0185
Y71	2010-08-16	29.2232	-90.0233
YA5	2010-08-16	29.2383	-90.0185
YJ1	2010-08-16	29.2383	-90.0185
Y16	2010-08-17	29.2727	-89.952
YJ1	2010-08-17	29.2432	-90.0032
Y08	2010-08-18	29.2722	-89.9552
Y08	2010-08-18	29.2361	-90.014
Y46	2010-11-09	29.2849	-89.9664
Y65	2010-11-09	29.3105	-89.9044
Y75	2010-11-09	29.2849	-89.9664
Y81	2010-11-09	29.2765	-89.9521
Y83	2010-11-09	29.2765	-89.9521
YK3	2010-11-09	29.266	-89.9621
YK3	2010-11-09	29.2607	-89.9645
Y00	2010-11-10	29.2398	-90.0067
Y01	2010-11-10	29.241	-90.0002
Y39	2010-11-10	29.2398	-90.0067
Y01	2010-11-12	29.2409	-90.0002
Y04	2010-11-12	29.2717	-90.0057
Y09	2010-11-12	29.2769	-89.951
Y16	2010-11-12	29.2769	-89.951
Y81	2010-11-12	29.2769	-89.951
Y17	2010-11-13	29.2402	-90.0034
Y91	2010-11-13	29.2402	-90.0034
YA3	2010-11-13	29.242	-90.0773
YJ9	2010-11-13	29.257	-90.0287
Y17	2010-11-14	29.2482	-89.9847
Y98	2010-11-14	29.278	-89.9532
YK3	2010-11-14	29.2482	-89.9847
YX5	2010-11-16	29.2102	-90.0387
Y22	2011-01-10	29.2734	-89.9523
Y17	2011-04-06	29.2661	-89.9596
Y18	2011-04-06	29.3529	-89.9848
Y18	2011-04-06	29.3457	-89.9848
Y20	2011-04-06	29.3529	-89.9848
Y20	2011-04-06	29.3457	-89.9848
Y25	2011-04-06	29.3529	-89.9848
YJ1	2011-04-06	29.2661	-89.9596
Y00	2011-04-07	29.2451	-90.0028
Y01	2011-04-07	29.2625	-89.987
Y03	2011-04-07	29.2183	-90.04
Y04	2011-04-07	29.2625	-89.987
Y04	2011-04-07	29.2557	-90.0292
Y19	2011-04-07	29.2375	-90.0091
Y39	2011-04-07	29.2183	-90.04
Y99	2011-04-07	29.2451	-90.0028
Y17	2011-04-09	29.2755	-89.9545
Y22	2011-04-09	29.3148	-89.985
Y46	2011-04-09	29.2778	-89.9512
Y67	2011-04-09	29.2762	-89.9509
Y69	2011-04-09	29.2778	-89.9512
Y80	2011-04-09	29.3256	-89.8934
Y81	2011-04-09	29.2778	-89.9512
Y85	2011-04-09	29.2755	-89.9545
YA5	2011-04-09	29.2755	-89.9545
YF1	2011-04-09	29.2755	-89.9545
YJ9	2011-04-09	29.2447	-89.9916
Y13	2011-04-10	29.2782	-89.9798
Y91	2011-04-10	29.2333	-90.0185
YA1	2011-04-10	29.2333	-90.0185
Y17	2011-04-12	29.2711	-89.9564
Y18	2011-04-12	29.2453	-89.9947
Y19	2011-04-12	29.2453	-89.9947
Y20	2011-04-12	29.2453	-89.9947
Y22	2011-04-12	29.2711	-89.9564
Y22	2011-04-12	29.284	-89.9667
YF1	2011-04-12	29.2711	-89.9564
YJ9	2011-04-12	29.2453	-89.9947
Y00	2011-04-13	29.2444	-90.0235
Y19	2011-04-13	29.2444	-90.0235
Y22	2011-04-13	29.2613	-90.0701
YA1	2011-04-13	29.2444	-90.0235
YX5	2011-04-13	29.2082	-90.0445
YX5	2011-04-13	29.2075	-90.0449
Y71	2011-04-14	29.2362	-90.0179
Y80	2011-04-14	29.2756	-89.952
Y83	2011-04-14	29.2652	-89.9625
Y00	2011-06-09	29.2464	-90.0274
Y00	2011-06-09	29.2633	-89.963
Y01	2011-06-09	29.2473	-89.987
Y07	2011-06-09	29.2464	-90.0274
Y17	2011-06-09	29.2473	-89.987
Y17	2011-06-09	29.2469	-90.0024
Y19	2011-06-09	29.2496	-89.9835
Y22	2011-06-09	29.3467	-89.9852
Y22	2011-06-09	29.3401	-89.9856
Y46	2011-06-09	29.2627	-89.9631
Y69	2011-06-09	29.2627	-89.9631
Y75	2011-06-09	29.2627	-89.9631
Y85	2011-06-09	29.2633	-89.963
Y88	2011-06-09	29.2496	-89.9835
Y91	2011-06-09	29.2627	-89.9631
Y99	2011-06-09	29.2525	-89.9937
Y99	2011-06-09	29.2627	-89.9631
YF1	2011-06-09	29.2464	-90.0274
YF2	2011-06-09	29.2681	-89.9587
YK1	2011-06-09	29.2525	-89.9937
YK3	2011-06-09	29.2494	-89.9837
YK5	2011-06-09	29.2525	-89.9937
YK5	2011-06-09	29.2627	-89.9631
Y04	2011-06-12	29.2759	-89.9548
Y81	2011-06-12	29.2807	-89.9425
Y01	2011-06-13	29.2489	-89.9837
Y07	2011-06-13	29.2575	-90.0547
Y18	2011-06-13	29.2622	-89.9634
Y20	2011-06-13	29.2622	-89.9634
Y71	2011-06-13	29.2655	-89.9778
YA7	2011-06-13	29.2655	-89.9778
YK3	2011-06-13	29.2622	-89.9634
YK3	2011-06-13	29.2404	-90.0024
Y09	2011-06-15	29.2768	-89.9552
Y20	2011-06-15	29.2695	-89.9585
Y38	2011-06-15	29.3272	-89.8731
Y80	2011-06-15	29.3272	-89.8731
Y83	2011-06-15	29.2695	-89.9585
YJ1	2011-06-15	29.2695	-89.9585
Y16	2011-06-16	29.2649	-89.9624
Y16	2011-06-16	29.2748	-89.9875
Y16	2011-06-16	29.2615	-89.9798
Y19	2011-06-16	29.2649	-89.9624
Y85	2011-06-16	29.2477	-89.9871
Y85	2011-06-16	29.2581	-89.9908
Y88	2011-06-16	29.265	-89.9626
Y99	2011-06-16	29.2467	-89.9889
YF1	2011-06-16	29.2477	-89.9871
YF2	2011-06-16	29.2205	-90.0676
Y01	2011-08-03	29.2484	-89.9899
Y03	2011-08-03	29.2374	-90.0115
Y00	2011-08-04	29.2381	-90.0125
Y02	2011-08-04	29.2307	-90.0934
Y07	2011-08-05	29.2465	-89.9964
Y09	2011-08-05	29.2798	-89.9282
Y11	2011-08-05	29.2798	-89.9282
Y04	2011-08-07	29.2531	-89.9992
Y13	2011-08-07	29.244	-90.0054
Y15	2011-08-07	29.2549	-90.0128
Y17	2011-08-08	29.2421	-90.0092
Y08	2011-08-09	29.2179	-90.0293
Y10	2011-08-09	29.2426	-90.0081
Y19	2011-08-09	29.2181	-90.0263
Y12	2011-08-10	29.2511	-90.0178
Y14	2011-08-11	29.3442	-89.9877
Y25	2011-08-11	29.3442	-89.9877
Y27	2011-08-11	29.3442	-89.9877
Y16	2011-08-12	29.2813	-89.9403
Y33	2011-08-12	29.2464	-89.9608
Y18	2011-08-15	29.2375	-90.0171
Y20	2011-08-15	29.2375	-90.0171
Y22	2011-08-16	29.3187	-89.9787
Y37	2011-08-16	29.3187	-89.9787
Y39	2011-08-16	29.238	-90.0115
Y04	2011-08-18	29.2675	-90.0017
Y13	2011-08-18	29.2721	-90.0182
Y14	2011-08-18	29.2698	-89.9596
Y01	2011-08-19	29.2526	-90.0229
Y18	2011-08-19	29.276	-90.0131
Y20	2011-08-19	29.276	-90.0131
Y00	2011-08-20	29.2614	-89.975
Y75	2011-08-20	29.2614	-89.975
Y00	2011-08-21	29.2484	-90.0266
Y08	2011-08-22	29.2693	-89.9593
Y18	2011-08-22	29.3019	-89.97
Y20	2011-08-22	29.3019	-89.97
Y13	2011-08-23	29.3164	-90.0023
Y14	2011-08-23	29.3545	-89.9754
Y18	2011-08-23	29.3135	-89.9839
Y20	2011-08-23	29.3135	-89.9839
Y22	2011-08-23	29.3545	-89.9754
Y09	2011-09-09	29.2715	-89.9562
Y13	2011-09-09	29.313	-89.9916
Y16	2011-09-09	29.2614	-89.9763
Y19	2011-09-09	29.2555	-89.9727
Y19	2011-09-09	29.3193	-89.8698
Y38	2011-09-09	29.3193	-89.8698
Y65	2011-09-09	29.3193	-89.8698
Y00	2011-09-10	29.2504	-90.0137
Y10	2011-09-10	29.2679	-90.1074
Y11	2011-09-10	29.2561	-89.9488
Y12	2011-09-10	29.2459	-90.0656
Y17	2011-09-10	29.2508	-90.0113
YF1	2011-09-10	29.2508	-90.0113
Y01	2011-09-11	29.2431	-90.0582
Y01	2011-09-11	29.2407	-90.0058
Y03	2011-09-11	29.2107	-90.0574
Y04	2011-09-11	29.2431	-90.0582
Y08	2011-09-11	29.2218	-90.0081
Y10	2011-09-11	29.2714	-89.9707
Y15	2011-09-11	29.2956	-90.0232
Y16	2011-09-11	29.2714	-89.9707
Y16	2011-09-11	29.2407	-90.0058
Y16	2011-09-11	29.263	-89.9633
Y18	2011-09-11	29.2714	-89.9707
Y20	2011-09-11	29.2714	-89.9707
Y22	2011-09-11	29.3178	-89.9956
Y00	2011-09-20	29.2341	-90.0104
Y08	2011-09-20	29.2341	-90.0104
Y11	2011-09-20	29.2728	-89.9418
Y13	2011-09-20	29.3096	-89.9859
Y15	2011-09-20	29.319	-89.9791
Y16	2011-09-20	29.2806	-89.9638
Y18	2011-09-20	29.2677	-89.9757
Y19	2011-09-20	29.2341	-90.0104
Y20	2011-09-20	29.2677	-89.9757
YK1	2011-09-20	29.2341	-90.0104
Y04	2011-09-21	29.2939	-90.0097
Y07	2011-09-21	29.2622	-90.0302
Y12	2011-09-21	29.2622	-90.0302
Y22	2011-09-21	29.3206	-89.9862
Y33	2011-09-21	29.2717	-89.9505
Y01	2011-09-22	29.2568	-90.0264
Y08	2011-09-22	29.226	-90.0232
Y00	2011-10-25	29.2369	-90.0111
Y00	2011-10-25	29.2474	-90.0221
Y04	2011-10-25	29.2172	-90.0486
Y39	2011-10-25	29.2369	-90.0111
Y39	2011-10-26	29.2103	-90.0377
YK3	2011-10-26	29.2103	-90.0377
Y00	2011-10-27	29.2515	-89.9973
Y08	2011-10-27	29.2425	-90.004
Y81	2011-11-09	29.264	-89.962
Y00	2011-11-11	29.2421	-90.0016
Y85	2011-11-11	29.2126	-90.045
YA3	2011-11-11	29.2576	-90.0612
YK1	2011-11-11	29.2419	-89.9981
Y03	2011-11-12	29.268	-90.0233
Y08	2011-11-12	29.217	-90.0488
Y16	2011-11-12	29.271	-89.9567
Y39	2011-11-12	29.2198	-90.0296
Y75	2011-11-12	29.268	-90.0233
Y85	2011-11-12	29.271	-89.9567
YJ1	2011-11-12	29.271	-89.9567
Y03	2011-11-13	29.2621	-89.9638
Y03	2011-11-13	29.2625	-89.9634
Y17	2011-11-13	29.2625	-89.9634
Y17	2011-11-13	29.2621	-89.9638
YF1	2011-11-13	29.2621	-89.9638
Y11	2011-11-14	29.2751	-89.9548
Y16	2011-11-14	29.2602	-89.9651
YA1	2011-11-14	29.2038	-90.0459
YK5	2011-11-14	29.2619	-89.9781
Y22	2011-11-15	29.3512	-89.9847
Y17	2011-11-16	29.2608	-89.9641
YF1	2011-11-16	29.2574	-89.9673
YJ1	2011-11-16	29.2574	-89.9673
YK3	2011-11-16	29.2574	-89.9673
Y00	2011-11-19	29.274	-89.9544
Y02	2011-11-19	29.2822	-89.9853
Y04	2011-11-19	29.2154	-90.047
Y08	2011-11-19	29.2118	-90.0399
Y17	2011-11-19	29.2555	-89.9705
Y39	2011-11-19	29.274	-89.9544
Y71	2011-11-19	29.2555	-89.9705
Y75	2011-11-19	29.274	-89.9544
YA7	2011-11-19	29.2615	-90.0115
YF1	2011-11-19	29.2555	-89.9705
YK3	2011-11-19	29.2604	-89.9644
Y12	2012-01-31	29.2296	-89.9953
Y04	2012-02-07	29.2554	-90.0839
Y18	2012-02-07	29.2445	-89.9901
Y18	2012-02-07	29.2634	-89.9625
Y20	2012-02-07	29.2445	-89.9901
Y20	2012-02-07	29.2634	-89.9625
Y65	2012-02-07	29.3245	-89.8906
Y81	2012-02-07	29.2653	-89.9618
YA3	2012-02-07	29.2634	-89.9625
Y22	2012-02-08	29.2852	-89.967
Y03	2012-02-09	29.2616	-89.9778
YK3	2012-02-09	29.2616	-89.9778
Y07	2012-02-10	29.1343	-90.2193
Y14	2012-02-10	29.3591	-89.9842
Y91	2012-02-10	29.1343	-90.2193
Y01	2012-02-11	29.2456	-89.9888
Y03	2012-02-11	29.2523	-89.9799
Y39	2012-02-11	29.2523	-89.9799
Y39	2012-02-11	29.2436	-90.0028
Y11	2012-02-13	29.2832	-89.9425
Y15	2012-02-13	29.2624	-89.9634
Y16	2012-02-13	29.2645	-89.9621
Y83	2012-02-13	29.2832	-89.9425
YX5	2012-02-13	29.2077	-90.0415
Y17	2012-02-14	29.2642	-89.9629
Y22	2012-02-14	29.29	-89.9726
Y25	2012-02-14	29.3488	-89.9846
Y37	2012-02-14	29.3488	-89.9846
Y98	2012-02-14	29.2856	-89.9671
Y01	2012-02-16	29.2982	-89.9776
Y04	2012-02-16	29.2734	-90.0263
Y15	2012-02-16	29.2525	-90.0279
Y16	2012-02-16	29.2726	-89.9532
Y01	2012-02-20	29.2405	-90.002
Y01	2012-02-20	29.2609	-90.0289
Y88	2012-02-20	29.2863	-90.0345
YK1	2012-02-20	29.2403	-90.0052
YK5	2012-02-20	29.2403	-90.0052
YX5	2012-02-20	29.2163	-90.0505
Y97	2012-02-21	29.3021	-89.9794
YA3	2012-02-21	29.2497	-90.0277
YA7	2012-02-21	29.2568	-90.0295
YF2	2012-02-21	29.2702	-90.0534
Y17	2012-02-23	29.2577	-89.9912
Y38	2012-02-24	29.3151	-89.9053
Y03	2012-02-25	29.2576	-89.9666
Y39	2012-02-25	29.2542	-89.975
Y99	2012-02-25	29.2539	-89.9754
YA7	2012-02-25	29.2147	-90.0467
YK3	2012-02-25	29.257	-89.9681
Y17	2012-02-26	29.2392	-90.0028
Y18	2012-02-26	29.2518	-89.979
Y22	2012-02-26	29.3471	-89.9849
Y98	2012-02-26	29.3033	-89.9793
Y99	2012-02-26	29.2392	-90.0028
YF1	2012-02-26	29.2518	-89.979
Y19	2012-03-27	29.2613	-89.9887
Y04	2012-03-28	29.3044	-89.9793
Y17	2012-03-28	29.2429	-89.9951
Y19	2012-03-28	29.2429	-89.9951
YA1	2012-03-28	29.2429	-89.9951
Y01	2012-03-29	29.2852	-89.9736
Y03	2012-03-30	29.272	-89.9701
Y15	2012-03-30	29.246	-90.0218
Y17	2012-03-30	29.2411	-90
Y09	2012-04-11	29.2773	-89.951
Y19	2012-04-11	29.2606	-89.9793
Y19	2012-04-12	29.2535	-89.9762
YK3	2012-04-12	29.2535	-89.9762
Y75	2012-04-14	29.2641	-89.9629
Y38	2012-04-16	29.3284	-89.8983
YJ9	2012-04-16	29.2602	-90.0297
Y01	2012-04-19	29.2996	-89.9784
Y03	2012-04-19	29.247	-90.0292
Y03	2012-04-19	29.2621	-89.9841
Y11	2012-04-19	29.2751	-89.9377
Y13	2012-04-19	29.3522	-89.9845
Y14	2012-04-19	29.3258	-89.9791
Y15	2012-04-19	29.2634	-89.9625
Y17	2012-04-19	29.2621	-89.9841
Y22	2012-04-19	29.2723	-89.9656
Y71	2012-04-19	29.247	-90.0292
Y91	2012-04-19	29.247	-90.0292
Y97	2012-04-19	29.3522	-89.9845
Y99	2012-04-19	29.1966	-90.0454
YA3	2012-04-19	29.2947	-89.9765
YJ9	2012-04-19	29.247	-90.0292
Y00	2012-04-20	29.2314	-90.0852
Y33	2012-04-20	29.2221	-90.0082
Y37	2012-04-20	29.3494	-90.043
Y39	2012-04-20	29.2375	-90.0098
Y71	2012-04-20	29.2375	-90.0098
Y75	2012-04-20	29.2375	-90.0098
YJ1	2012-04-20	29.2375	-90.0098
YX5	2012-04-20	29.2221	-90.0082
Y03	2012-04-21	29.2496	-89.9925
Y17	2012-04-23	29.263	-89.9631
Y19	2012-04-23	29.263	-89.9631
Y39	2012-04-23	29.263	-89.9631
YK3	2012-04-23	29.263	-89.9631
Y03	2012-04-24	29.2638	-89.9629
Y10	2012-04-24	29.2638	-89.9629
Y22	2012-04-24	29.2799	-90.0199
Y37	2012-04-24	29.3293	-90.0384
Y99	2012-04-24	29.2517	-89.9803
Y15	2012-05-16	29.2467	-90.0064
Y19	2012-05-16	29.2742	-89.9709
Y14	2012-05-17	29.356	-90.0165
Y17	2012-05-17	29.2447	-89.99
Y18	2012-05-17	29.3103	-89.9876
Y20	2012-05-17	29.3103	-89.9876
Y00	2012-05-18	29.2493	-89.9895
Y07	2012-05-18	29.2281	-90.025
Y17	2012-05-18	29.2375	-90.0246
Y19	2012-05-18	29.2493	-89.9895
Y39	2012-05-18	29.2281	-90.025
Y99	2012-05-18	29.2281	-90.025
Y18	2012-05-19	29.2661	-89.9661
Y20	2012-05-19	29.2661	-89.9661
Y18	2012-05-21	29.272	-89.9627
Y19	2012-05-21	29.2505	-89.9979
Y19	2012-05-21	29.272	-89.9627
Y20	2012-05-21	29.272	-89.9627
Y39	2012-05-21	29.261	-89.9789
Y00	2012-06-26	29.2416	-89.9981
Y03	2012-06-26	29.237	-90.013
Y03	2012-06-26	29.2357	-90.0122
Y07	2012-06-26	29.2416	-89.9981
Y17	2012-06-26	29.2456	-89.9887
Y18	2012-06-26	29.2674	-89.9608
Y18	2012-06-26	29.2591	-89.966
Y20	2012-06-26	29.2591	-89.966
Y20	2012-06-26	29.2674	-89.9608
Y33	2012-06-26	29.2441	-89.9636
Y83	2012-06-26	29.2329	-89.9869
Y88	2012-06-26	29.2357	-90.0122
Y88	2012-06-26	29.237	-90.013
Y99	2012-06-26	29.2456	-89.9887
Y99	2012-06-26	29.2091	-90.0429
YJ9	2012-06-26	29.2357	-90.0122
YK3	2012-06-26	29.2456	-89.9887
YK3	2012-06-26	29.2091	-90.0429
YX5	2012-06-26	29.2301	-89.9923
Y03	2012-06-27	29.2388	-90.0213
Y04	2012-06-27	29.3057	-89.9689
Y16	2012-06-27	29.2552	-89.992
Y75	2012-06-27	29.2388	-90.0213
YA1	2012-06-27	29.2552	-89.992
YJ9	2012-06-27	29.2615	-90.031
YJ9	2012-06-27	29.2423	-90.0251
Y11	2012-06-28	29.2718	-89.946
Y16	2012-06-28	29.3219	-89.8972
Y16	2012-06-28	29.3109	-89.8992
Y17	2012-06-28	29.2622	-89.9636
Y33	2012-06-28	29.2718	-89.946
Y39	2012-06-28	29.2314	-90.0165
Y65	2012-06-28	29.3207	-89.8724
Y69	2012-06-28	29.2622	-89.9636
Y99	2012-06-28	29.2314	-90.0165
YA3	2012-06-28	29.2562	-89.9699
YA5	2012-06-28	29.2078	-90.0288
Y00	2012-06-29	29.2383	-90.0255
Y03	2012-06-29	29.2113	-90.0926
Y07	2012-06-29	29.2613	-89.9811
Y14	2012-06-29	29.3374	-89.9849
Y15	2012-06-29	29.2954	-90.0253
Y22	2012-06-29	29.3374	-89.9849
Y25	2012-06-29	29.4239	-89.9935
Y39	2012-06-29	29.2613	-89.9811
Y75	2012-06-29	29.2411	-90.007
Y75	2012-06-29	29.2383	-90.0224
Y88	2012-06-29	29.2149	-90.0524
Y97	2012-06-29	29.4239	-89.9935
YF1	2012-06-29	29.2618	-90.0159
YF2	2012-06-29	29.2673	-90.1079
YJ9	2012-06-29	29.2383	-90.0224
YX5	2012-06-29	29.2149	-90.0524
Y16	2012-06-30	29.311	-89.8991
Y18	2012-06-30	29.2644	-89.9625
Y20	2012-06-30	29.2644	-89.9625
Y65	2012-06-30	29.311	-89.8991
Y00	2012-07-18	29.2631	-89.9628
Y00	2012-07-18	29.2611	-89.9799
Y02	2012-07-18	29.2839	-90.0905
Y08	2012-07-18	29.2101	-90.0593
Y16	2012-07-18	29.2631	-89.9628
Y20	2012-07-18	29.2666	-89.9613
Y33	2012-07-18	29.2666	-89.9613
Y69	2012-07-18	29.2611	-89.9799
Y75	2012-07-18	29.2617	-89.9831
Y88	2012-07-18	29.2059	-90.0766
Y99	2012-07-18	29.2611	-89.9799
YA1	2012-07-18	29.2609	-89.9758
YA3	2012-07-18	29.2609	-89.9758
YA3	2012-07-18	29.2101	-90.0593
YJ1	2012-07-18	29.2611	-89.9799
YK1	2012-07-18	29.2099	-90.0595
YK5	2012-07-18	29.2099	-90.0595
Y03	2012-07-20	29.2428	-89.9982
Y46	2012-07-20	29.3124	-89.9007
Y81	2012-07-20	29.2906	-89.922
Y99	2012-07-20	29.2428	-89.9982
Y03	2012-07-22	29.2622	-89.9728
Y07	2012-07-22	29.238	-90.0131
Y85	2012-07-22	29.2622	-89.9728
Y91	2012-07-22	29.2509	-90.014
YA7	2012-07-22	29.238	-90.0131
YJ9	2012-07-22	29.238	-90.0131
YK5	2012-07-22	29.2509	-90.014
Y00	2012-07-23	29.2449	-89.9994
Y02	2012-07-23	29.2743	-89.9784
Y08	2012-07-23	29.2743	-89.9784
Y16	2012-07-23	29.2743	-89.9784
Y17	2012-07-23	29.2449	-89.9994
Y18	2012-07-23	29.2879	-89.977
Y20	2012-07-23	29.2879	-89.977
Y25	2012-07-23	29.3503	-89.9978
Y67	2012-07-23	29.2979	-89.9125
Y75	2012-07-23	29.2449	-89.9994
Y81	2012-07-23	29.2979	-89.9125
Y83	2012-07-23	29.3226	-89.8847
Y99	2012-07-23	29.2449	-89.9994
YJ1	2012-07-23	29.2449	-89.9994
Y00	2012-08-20	29.2429	-90.0025
Y00	2012-08-20	29.2495	-89.9986
Y19	2012-08-20	29.2342	-90.0125
Y20	2012-08-20	29.2495	-89.9986
Y11	2012-08-21	29.2713	-89.957
Y13	2012-08-21	29.3672	-90.0228
Y14	2012-08-21	29.3604	-90.0063
Y15	2012-08-21	29.3018	-89.9755
Y16	2012-08-21	29.2714	-89.9698
Y97	2012-08-21	29.3672	-90.0228
Y00	2012-08-22	29.238	-90.0117
Y07	2012-08-22	29.238	-90.0117
Y15	2012-08-22	29.2618	-90.0209
Y27	2012-08-22	29.4373	-90.0265
YN9	2012-08-22	29.4373	-90.0265
Y00	2012-08-23	29.2423	-90.0032
Y00	2012-08-23	29.26	-90.0385
Y07	2012-08-23	29.2423	-90.0032
Y13	2012-08-23	29.2966	-90.0248
Y14	2012-08-23	29.3479	-89.9846
Y18	2012-08-23	29.3479	-89.9846
Y18	2012-08-23	29.2966	-90.0248
Y19	2012-08-23	29.2337	-90.0119
Y20	2012-08-23	29.3479	-89.9846
Y20	2012-08-23	29.2966	-90.0248
Y22	2012-08-23	29.3397	-89.985
Y37	2012-08-23	29.3808	-90.0533
Y85	2012-08-23	29.2423	-90.0032
Y03	2012-08-24	29.2336	-90.0119
Y03	2012-08-24	29.2648	-89.9638
Y16	2012-08-24	29.2699	-89.9566
Y18	2012-08-24	29.2515	-89.9817
Y19	2012-08-24	29.2389	-90.0042
Y20	2012-08-24	29.2515	-89.9817
Y71	2012-08-24	29.2389	-90.0042
Y01	2013-03-10	29.26	-89.97
Y01	2013-04-09	29.2426	-89.9956
Y03	2013-04-09	29.2426	-89.9956
Y07	2013-04-09	29.2426	-89.9956
Y08	2013-04-09	29.2426	-89.9956
Y15	2013-04-09	29.2426	-89.9956
Y17	2013-04-09	29.2683	-89.965
Y18	2013-04-09	29.2426	-89.9956
Y46	2013-04-09	29.2757	-89.9529
Y69	2013-04-09	29.2757	-89.9529
Y75	2013-04-09	29.2405	-90.0021
YF1	2013-04-09	29.2683	-89.965
YK5	2013-04-09	29.1947	-90.0463
YX5	2013-04-09	29.1947	-90.0463
Y13	2013-04-10	29.3442	-89.985
Y15	2013-04-10	29.2476	-89.9865
Y18	2013-04-10	29.3111	-89.9837
Y19	2013-04-10	29.2623	-89.9633
Y20	2013-04-10	29.3111	-89.9837
Y71	2013-04-10	29.2476	-89.9865
Y75	2013-04-10	29.2517	-89.9992
Y88	2013-04-10	29.2476	-89.9865
Y88	2013-04-10	29.2451	-89.9908
YA3	2013-04-10	29.2476	-89.9865
YA7	2013-04-10	29.2517	-89.9992
Y15	2013-04-13	29.2459	-89.9888
Y69	2013-04-13	29.2989	-89.9098
Y88	2013-04-13	29.2459	-89.9888
YA3	2013-04-13	29.2459	-89.9888
YA5	2013-04-13	29.2725	-89.9571
Y03	2013-04-15	29.2422	-90.0263
Y25	2013-04-15	29.3363	-89.9852
Y00	2013-04-16	29.2385	-90.0073
Y03	2013-04-16	29.248	-89.9871
Y08	2013-04-16	29.248	-89.9871
Y39	2013-04-16	29.2385	-90.0073
Y46	2013-04-16	29.2742	-89.9523
Y69	2013-04-16	29.2916	-89.9218
Y71	2013-04-16	29.248	-89.9871
Y83	2013-04-16	29.2742	-89.9523
YA3	2013-04-16	29.2383	-90.0072
Y03	2013-06-17	29.2326	-90.0189
Y07	2013-06-17	29.2326	-90.0189
Y39	2013-06-17	29.2326	-90.0189
Y75	2013-06-17	29.2326	-90.0189
YJ9	2013-06-17	29.2326	-90.0189
Y19	2013-06-18	29.2452	-90.0094
Y00	2013-06-19	29.2377	-90.0208
Y03	2013-06-19	29.2377	-90.0208
Y75	2013-06-19	29.2377	-90.0208
Y00	2013-06-23	29.2562	-89.9929
YA1	2013-06-23	29.2562	-89.9929
Y38	2013-06-25	29.3422	-89.8306
Y40	2013-06-25	29.3308	-89.8338
Y42	2013-06-25	29.3308	-89.8338
Y44	2013-06-25	29.3308	-89.8338
Y46	2013-06-27	29.2962	-89.9126
Y65	2013-06-27	29.3157	-89.8739
Y67	2013-06-27	29.2958	-89.9112
Y69	2013-06-27	29.2958	-89.9112
Y08	2013-11-09	29.2157	-90.047
Y10	2013-11-09	29.273	-90.0365
Y91	2013-11-09	29.2157	-90.047
YF2	2013-11-09	29.2157	-90.047
YX5	2013-11-09	29.2076	-90.0455
Y00	2013-11-10	29.2666	-89.965
Y00	2013-11-10	29.2686	-89.9628
Y69	2013-11-10	29.2686	-89.9628
Y69	2013-11-10	29.2666	-89.965
Y79	2013-11-10	29.244	-90.0053
YF2	2013-11-10	29.2169	-90.0454
YX5	2013-11-10	29.2169	-90.0454
Y67	2013-11-11	29.2956	-89.9164
Y00	2013-11-14	29.2217	-90.0355
Y02	2013-11-14	29.2161	-90.0486
Y03	2013-11-14	29.2217	-90.0355
Y07	2013-11-14	29.2161	-90.0486
Y15	2013-11-14	29.2086	-90.0451
Y15	2013-11-14	29.2196	-90.0388
Y18	2013-11-14	29.2535	-89.9769
Y19	2013-11-14	29.2519	-89.9797
Y79	2013-11-14	29.265	-89.9619
Y99	2013-11-14	29.265	-89.9619
YA1	2013-11-14	29.265	-89.9619
YA7	2013-11-14	29.2161	-90.0486
YK3	2013-11-14	29.2519	-89.9797
YX5	2013-11-14	29.2063	-90.0472
Y46	2013-11-15	29.2735	-89.954
Y69	2013-11-15	29.2825	-89.9809
Y75	2013-11-15	29.2426	-90.0289
Y81	2013-11-15	29.2735	-89.954
Y83	2013-11-15	29.2735	-89.954
Y85	2013-11-15	29.2659	-89.9617
YJ1	2013-11-15	29.2659	-89.9617
Y00	2013-11-16	29.2611	-90.0231
Y03	2013-11-16	29.2517	-89.9797
Y17	2013-11-16	29.2517	-89.9797
Y19	2013-11-16	29.2517	-89.9797
Y71	2013-11-16	29.2517	-89.9797
YF0	2013-11-16	29.2284	-90.0762
YF0	2013-11-16	29.2238	-90.0717
YK3	2013-11-16	29.2545	-89.9745
Y03	2013-11-17	29.2729	-89.9551
Y03	2013-11-17	29.2697	-89.9588
Y46	2013-11-17	29.2697	-89.9588
Y65	2013-11-17	29.3056	-89.8953
Y79	2013-11-17	29.2697	-89.9588
YA5	2013-11-17	29.2697	-89.9588
YA5	2013-11-17	29.2661	-89.9671
Y15	2014-04-12	29.2627	-89.9631
Y00	2014-04-22	29.2641	-90.0182
Y15	2014-04-22	29.2412	-89.999
Y18	2014-04-22	29.3068	-89.9816
Y20	2014-04-22	29.3068	-89.9816
Y75	2014-04-22	29.2414	-89.9992
Y79	2014-04-22	29.2641	-90.0182
Y81	2014-04-22	29.275	-89.9507
YJ9	2014-04-22	29.2641	-90.0182
Y07	2014-04-23	29.2187	-90.0492
Y67	2014-04-23	29.2983	-89.9103
Y04	2014-04-24	29.3415	-90.0016
Y07	2014-04-24	29.2389	-90.0234
Y08	2014-04-24	29.2389	-90.0234
Y14	2014-04-24	29.342	-89.9821
Y14	2014-04-24	29.3424	-89.985
Y15	2014-04-24	29.2389	-90.0234
Y39	2014-04-24	29.2424	-90.0089
Y71	2014-04-24	29.244	-90.0218
Y75	2014-04-24	29.2424	-90.0089
Y88	2014-04-24	29.2666	-90.0271
Y08	2014-04-25	29.2236	-90.0267
Y22	2014-04-25	29.3412	-89.9812
Y39	2014-04-25	29.2565	-89.9692
Y65	2014-04-25	29.3058	-89.8924
Y88	2014-04-25	29.3107	-89.9832
Y97	2014-04-25	29.3412	-89.9812
YA5	2014-04-25	29.2705	-89.958
YF1	2014-04-25	29.2705	-89.958
YK3	2014-04-25	29.2421	-89.997
YN9	2014-04-25	29.3412	-89.9812
YN9	2014-04-25	29.3432	-89.9611
Y08	2014-04-26	29.2308	-90.0309
Y13	2014-04-26	29.2897	-89.9839
Y14	2014-04-26	29.3426	-89.9849
Y14	2014-04-26	29.3402	-89.9848
Y15	2014-04-26	29.2308	-90.0309
Y25	2014-04-26	29.3426	-89.9849
Y71	2014-04-26	29.2319	-90.0252
Y75	2014-04-26	29.2308	-90.0309
Y75	2014-04-26	29.2319	-90.0252
YA7	2014-04-26	29.2308	-90.0309
YJ9	2014-04-26	29.2252	-90.08
Y08	2014-04-28	29.2411	-90.0054
Y15	2014-04-28	29.2411	-90.0054
Y79	2014-04-28	29.2163	-90.0486
Y88	2014-04-28	29.2411	-90.0054
YX5	2014-04-28	29.2163	-90.0486
Y03	2014-05-12	29.2434	-89.9995
Y15	2014-05-12	29.2423	-89.9989
Y15	2014-05-12	29.2434	-89.9995
Y19	2014-05-12	29.2556	-89.9706
Y71	2014-05-12	29.2434	-89.9995
Y79	2014-05-12	29.2434	-89.9995
YF1	2014-05-12	29.2556	-89.9706
YK3	2014-05-12	29.2434	-89.9995
YK3	2014-05-12	29.2423	-89.9989
Y03	2014-05-13	29.248	-89.9903
Y08	2014-05-13	29.2636	-89.9625
Y22	2014-05-13	29.3412	-89.9859
Y38	2014-05-13	29.3203	-89.8846
Y65	2014-05-13	29.3216	-89.8865
Y69	2014-05-13	29.2872	-89.9332
Y85	2014-05-13	29.2636	-89.9625
Y91	2014-05-13	29.248	-89.9903
Y97	2014-05-13	29.342	-89.9853
YF1	2014-05-13	29.2636	-89.9625
Y19	2014-05-14	29.2472	-89.9939
Y39	2014-05-14	29.2701	-89.9532
Y69	2014-05-14	29.2701	-89.9532
Y04	2014-05-16	29.3015	-89.9799
Y13	2014-05-16	29.3015	-89.9799
Y15	2014-05-16	29.2438	-90.0018
Y17	2014-06-09	29.2533	-89.9938
Y19	2014-06-10	29.2225	-90.0241
Y71	2014-06-10	29.221	-90.0247
Y39	2014-06-11	29.2402	-90.0168
Y03	2014-06-12	29.2398	-90.0159
Y75	2014-06-12	29.2398	-90.0159
Y79	2014-06-13	29.2481	-90.0104
Y81	2014-06-16	29.2803	-89.9419
Y83	2014-06-16	29.2803	-89.9419
Y85	2014-06-16	29.2803	-89.9419
Y91	2014-06-17	29.2434	-90
Y15	2014-06-18	29.2422	-90.0239
Y97	2014-06-18	29.3422	-89.9825
Y08	2014-06-19	29.2155	-90.0321
Y99	2014-06-19	29.2233	-90.0241
YA1	2014-06-19	29.2214	-90.026
YA3	2014-06-19	29.2214	-90.026
YA5	2014-06-20	29.2238	-90.0268
Y85	2014-09-18	29.2168	-90.05
Y03	2015-04-06	29.2459	-89.9959
Y19	2015-04-06	29.2566	-89.9686
Y19	2015-04-06	29.2459	-89.9959
Y19	2015-04-06	29.2656	-89.961
Y71	2015-04-06	29.2459	-89.9959
Y75	2015-04-06	29.2459	-89.9959
Y75	2015-04-06	29.2656	-89.961
Y91	2015-04-06	29.2656	-89.961
Y91	2015-04-06	29.2459	-89.9959
Y99	2015-04-06	29.2459	-89.9959
YJ9	2015-04-06	29.2459	-89.9959
YK3	2015-04-06	29.2459	-89.9959
YK3	2015-04-06	29.2656	-89.961
Y08	2015-04-07	29.2397	-90.0059
Y15	2015-04-07	29.2495	-89.9849
Y19	2015-04-07	29.2212	-90.0253
Y39	2015-04-07	29.2495	-89.9849
Y75	2015-04-07	29.2495	-89.9849
Y88	2015-04-07	29.2495	-89.9849
YA7	2015-04-07	29.2199	-90.0289
YJ9	2015-04-07	29.2495	-89.9849
YK3	2015-04-07	29.2212	-90.0253
Y03	2015-04-08	29.2462	-89.9931
Y08	2015-04-08	29.2462	-89.9931
Y08	2015-04-08	29.2376	-90.0088
Y15	2015-04-08	29.2375	-90.0204
Y15	2015-04-08	29.2424	-90.0036
Y17	2015-04-08	29.2462	-89.9931
Y19	2015-04-08	29.2462	-89.9931
Y46	2015-04-08	29.2907	-89.9313
Y69	2015-04-08	29.2836	-89.9412
Y69	2015-04-08	29.2926	-89.9189
Y71	2015-04-08	29.2376	-90.0088
Y71	2015-04-08	29.2462	-89.9931
Y75	2015-04-08	29.2376	-90.0088
Y75	2015-04-08	29.2462	-89.9931
Y88	2015-04-08	29.2462	-89.9931
YF1	2015-04-08	29.2462	-89.9931
YF4	2015-04-08	29.2375	-90.0204
YJ9	2015-04-08	29.2462	-89.9931
YK3	2015-04-08	29.2462	-89.9931
Y00	2015-04-09	29.2459	-89.9941
Y03	2015-04-09	29.2459	-89.9941
Y14	2015-04-09	29.3548	-89.9871
Y20	2015-04-09	29.3442	-89.985
Y20	2015-04-09	29.2459	-89.9941
Y27	2015-04-09	29.3545	-89.9838
Y71	2015-04-09	29.2459	-89.9941
Y97	2015-04-09	29.3545	-89.9838
YK3	2015-04-09	29.2459	-89.9941
Y00	2015-04-10	29.2203	-90.0486
Y00	2015-04-10	29.2453	-90.0211
Y04	2015-04-10	29.214	-90.066
Y08	2015-04-10	29.2121	-90.04
Y15	2015-04-10	29.2453	-90.0211
Y16	2015-05-18	29.2642	-89.9724
Y79	2015-05-18	29.2413	-90.0025
Y85	2015-05-18	29.2413	-90.0025
YA1	2015-05-18	29.2669	-90.0258
YJ9	2015-05-18	29.2612	-90.0221
YK3	2015-05-18	29.2609	-89.9642
Y00	2015-05-19	29.2565	-89.9928
Y00	2015-05-19	29.2464	-89.9887
Y16	2015-05-19	29.2464	-89.9887
Y17	2015-05-19	29.2782	-89.9633
Y17	2015-05-19	29.2464	-89.9887
Y39	2015-05-19	29.2464	-89.9887
Y75	2015-05-19	29.2412	-90.0042
YA1	2015-05-19	29.2425	-90.0075
YA1	2015-05-19	29.2396	-90.0182
YA3	2015-05-19	29.2464	-89.9887
YF1	2015-05-19	29.2782	-89.9633
YJ9	2015-05-19	29.2464	-89.9887
YK3	2015-05-19	29.2464	-89.9887
Y04	2015-05-20	29.3048	-89.9813
Y14	2015-05-20	29.3553	-90.0166
Y22	2015-05-20	29.3553	-90.0166
Y81	2015-05-20	29.2887	-89.9303
YK3	2015-05-20	29.2433	-89.9964
Y03	2015-05-21	29.2605	-89.9805
Y04	2015-05-21	29.2458	-90.0085
Y20	2015-05-21	29.257	-89.9682
Y91	2015-05-21	29.2605	-89.9805
YJ9	2015-05-21	29.2477	-90.0046
YK1	2015-05-21	29.2174	-90.0486
YK3	2015-05-21	29.257	-89.9682
YK5	2015-05-21	29.261	-90.0282
Y15	2015-05-22	29.2731	-89.9543
Y20	2015-05-22	29.2577	-89.9674
Y22	2015-05-22	29.2731	-89.9543
Y79	2015-05-22	29.2577	-89.9674
Y46	2015-07-13	29.2638	-89.9623
Y46	2015-07-13	29.2694	-89.9446
Y69	2015-07-13	29.2638	-89.9623
Y79	2015-07-13	29.2638	-89.9623
YA1	2015-07-13	29.2638	-89.9623
YJ1	2015-07-13	29.2638	-89.9623
Y03	2015-07-14	29.2849	-89.9714
Y03	2015-07-14	29.2346	-90.0141
Y07	2015-07-14	29.1994	-90.0568
Y15	2015-07-14	29.2346	-90.0141
Y19	2015-07-14	29.1994	-90.0568
Y71	2015-07-14	29.1994	-90.0568
Y75	2015-07-14	29.2849	-89.9714
Y91	2015-07-14	29.2111	-90.0664
Y03	2015-07-15	29.2609	-89.9642
Y17	2015-07-15	29.2661	-89.9601
Y19	2015-07-15	29.2609	-89.9642
Y22	2015-07-15	29.2682	-89.9586
Y39	2015-07-15	29.2609	-89.9642
Y46	2015-07-15	29.2808	-89.9413
Y46	2015-07-15	29.2897	-89.9292
Y65	2015-07-15	29.3178	-89.8696
Y69	2015-07-15	29.2609	-89.9642
Y69	2015-07-15	29.2897	-89.9292
Y71	2015-07-15	29.2609	-89.9642
Y75	2015-07-15	29.2609	-89.9642
Y79	2015-07-15	29.2661	-89.9601
Y83	2015-07-15	29.2682	-89.9586
YF1	2015-07-15	29.2682	-89.9586
Y07	2015-07-16	29.2137	-90.0345
Y08	2015-07-16	29.2384	-90.0126
Y15	2015-07-16	29.2155	-90.0309
Y15	2015-07-16	29.2251	-90.0226
Y17	2015-07-16	29.2629	-89.963
Y19	2015-07-16	29.2629	-89.963
Y33	2015-07-16	29.2629	-89.963
Y39	2015-07-16	29.2251	-90.0226
Y75	2015-07-16	29.2384	-90.0126
Y79	2015-07-16	29.2629	-89.963
Y83	2015-07-16	29.2629	-89.963
Y91	2015-07-16	29.2384	-90.0126
Y91	2015-07-16	29.2629	-89.963
Y97	2015-07-16	29.2904	-90.017
Y99	2015-07-16	29.2535	-89.9771
Y99	2015-07-16	29.2251	-90.0226
Y99	2015-07-16	29.2629	-89.963
YF1	2015-07-16	29.2333	-90.0238
YJ1	2015-07-16	29.2629	-89.963
YK3	2015-07-16	29.2535	-89.9771
Y03	2015-07-17	29.2613	-89.9781
Y09	2015-07-17	29.2717	-89.9438
Y15	2015-07-17	29.2613	-89.9781
Y20	2015-07-17	29.2717	-89.9438
Y39	2015-07-17	29.2613	-89.9781
Y46	2015-07-17	29.2613	-89.9781
Y67	2015-07-17	29.2909	-89.9083
Y71	2015-07-17	29.2613	-89.9781
Y75	2015-07-17	29.2613	-89.9781
Y85	2015-07-17	29.2613	-89.9781
Y91	2015-07-17	29.2485	-90.0116
YF1	2015-07-17	29.2613	-89.9781
YA3	2016-06-05	29.1542	-90.2395
YA3	2016-06-05	29.1542	-90.2395
Y85	2016-06-08	29.1071	-90.2133
YA7	2016-07-11	29.2288	-90.0221
YF1	2016-07-11	29.2338	-90.018
YJ1	2016-07-12	29.2253	-90.0227
Y19	2016-07-15	29.2414	-90.0063
YJ9	2016-07-15	29.229	-90.0208
Y88	2016-07-18	29.2431	-90.0022
YK1	2016-07-18	29.2279	-90.0203
YK3	2016-07-18	29.2168	-90.0294
YK5	2016-07-19	29.2273	-90.0216
Y80	2016-07-20	29.3167	-89.8741
Y79	2016-07-22	29.2265	-90.0224
Y88	2016-07-22	29.2415	-90.0077
Y00	2016-11-29	29.2632	-89.9629
Y17	2016-11-29	29.2632	-89.9629
Y99	2016-11-29	29.2632	-89.9629
Y85	2017-01-15	29.0806	-90.2263
Y91	2017-01-17	29.1225	-90.2154
Y07	2017-01-26	29.1138	-90.2008
Y07	2017-01-26	29.1062	-90.2143
Y91	2017-01-26	29.1267	-90.2176
Y03	2017-04-11	29.2411	-90.0241
Y07	2017-04-11	29.256	-89.9912
Y08	2017-04-11	29.2195	-90.0286
Y08	2017-04-11	29.2475	-89.996
Y17	2017-04-11	29.2578	-89.9671
Y75	2017-04-11	29.2411	-90.0241
Y79	2017-04-11	29.2411	-90.0241
Y79	2017-04-11	29.2475	-89.996
Y99	2017-04-11	29.1993	-90.0527
Y99	2017-04-11	29.1994	-90.0547
YF1	2017-04-11	29.2578	-89.9671
YJ9	2017-04-11	29.2411	-90.0241
YK1	2017-04-11	29.2411	-90.0241
YK3	2017-04-11	29.2519	-89.9792
Y00	2017-04-12	29.2395	-90.0243
Y01	2017-04-12	29.2403	-90.0034
Y07	2017-04-12	29.2648	-90.0172
Y39	2017-04-12	29.1971	-90.0556
Y71	2017-04-12	29.2648	-90.0172
Y79	2017-04-12	29.2648	-90.0172
Y79	2017-04-12	29.2129	-90.0558
Y91	2017-04-12	29.2129	-90.0558
YJ9	2017-04-12	29.2648	-90.0172
YK3	2017-04-12	29.2643	-89.9626
Y07	2017-04-13	29.2761	-89.9815
Y17	2017-04-13	29.2761	-89.9815
YA3	2017-04-13	29.2472	-89.9849
YA7	2017-04-13	29.2586	-90.0302
YJ9	2017-04-13	29.2472	-89.9849
YK1	2017-04-13	29.2426	-90.0228
YK3	2017-04-13	29.2665	-89.96
YK3	2017-04-13	29.2426	-90.0228
Y39	2017-04-14	29.2695	-89.958
Y39	2017-04-14	29.2381	-90.0079
Y71	2017-04-14	29.2247	-90.0226
Y88	2017-04-14	29.249	-89.984
Y99	2017-04-14	29.2247	-90.0226
Y00	2017-05-22	29.2249	-90.0272
Y08	2017-05-22	29.2487	-90.0186
Y71	2017-05-22	29.2195	-90.0793
Y99	2017-05-22	29.1924	-90.0554
Y19	2017-05-23	29.2508	-89.9821
Y20	2017-05-23	29.2445	-90.004
Y20	2017-05-23	29.2508	-89.9821
Y75	2017-05-23	29.2508	-89.9821
Y88	2017-05-23	29.249	-90.0015
YK1	2017-05-23	29.249	-90.0015
YK3	2017-05-23	29.2637	-89.9626
YK3	2017-05-23	29.249	-90.0015
Y19	2017-05-24	29.2624	-89.9633
Y19	2017-05-24	29.239	-90.0077
Y99	2017-05-24	29.21	-90.0366
YF1	2017-05-24	29.2624	-89.9633
YK3	2017-05-24	29.239	-90.0077
YK3	2017-05-24	29.21	-90.0366
Y03	2017-05-25	29.2355	-90.0171
Y19	2017-05-25	29.2371	-90.0089
Y19	2017-05-25	29.2665	-89.9608
Y39	2017-05-25	29.2665	-89.9608
Y71	2017-05-25	29.2355	-90.0171
Y71	2017-05-25	29.2642	-90.0185
Y75	2017-05-25	29.2355	-90.0171
Y79	2017-05-25	29.2355	-90.0171
Y91	2017-05-25	29.2355	-90.0171
Y99	2017-05-25	29.2665	-89.9608
YF1	2017-05-25	29.2665	-89.9608
YJ9	2017-05-25	29.2355	-90.0171
YK1	2017-05-25	29.2355	-90.0171
YK3	2017-05-25	29.2371	-90.0089
YK3	2017-05-25	29.2665	-89.9608
YK3	2017-05-25	29.2355	-90.0171
Y79	2017-05-26	29.2253	-90.0252
Y99	2017-05-26	29.2661	-89.9618
YA3	2017-05-26	29.2253	-90.0252
YJ9	2017-05-26	29.2253	-90.0252
Y71	2017-06-10	29.2495	-90.0128
YF4	2017-06-10	29.2052	-90.0507
YK1	2017-06-10	29.2391	-90.0248
YX5	2017-06-10	29.2052	-90.0507
Y15	2017-06-11	29.2663	-89.9676
Y17	2017-06-11	29.2663	-89.9676
Y33	2017-06-11	29.2143	-90.0334
Y39	2017-06-11	29.2494	-89.9848
Y79	2017-06-11	29.2143	-90.0334
Y85	2017-06-11	29.2494	-89.9848
Y85	2017-06-11	29.2398	-90.0059
Y88	2017-06-11	29.2398	-90.0059
Y88	2017-06-11	29.2628	-89.9632
Y99	2017-06-11	29.2494	-89.9848
YF1	2017-06-11	29.2494	-89.9848
Y00	2017-06-12	29.2389	-90.0079
Y07	2017-06-12	29.2389	-90.0079
Y08	2017-06-12	29.2674	-89.9588
Y08	2017-06-12	29.2397	-90.0058
Y08	2017-06-12	29.2278	-90.0201
Y13	2017-06-12	29.2705	-89.9804
Y15	2017-06-12	29.2525	-89.9796
Y20	2017-06-12	29.2606	-89.9765
Y20	2017-06-12	29.2512	-89.9808
Y39	2017-06-12	29.2486	-89.9863
Y75	2017-06-12	29.2606	-89.9765
YA7	2017-06-12	29.2065	-90.0758
YF1	2017-06-12	29.2486	-89.9863
YK9	2017-06-14	29.3702	-90.0032
YN1	2017-06-15	29.2978	-90.0427
YN3	2017-06-15	29.2978	-90.0427
Y94	2017-06-16	29.3807	-90.0418
YN5	2017-06-16	29.3681	-90.0446
YN7	2017-06-16	29.3582	-90.0647
YN9	2017-06-17	29.4506	-90.0645
YR1	2017-06-17	29.4506	-90.0645
Y96	2017-06-19	29.4635	-89.9132
YR3	2017-06-19	29.4657	-89.9339
Y98	2017-06-23	29.3465	-89.9864
YR5	2017-06-23	29.349	-90.0554
Y94	2017-07-24	29.3546	-90.0153
Y96	2017-07-24	29.4973	-89.908
YK9	2017-07-24	29.3546	-90.0153
Y94	2017-07-25	29.3377	-90.0474
YR5	2017-07-25	29.3377	-90.0474
Y94	2017-07-26	29.3163	-90.047
YN3	2017-07-26	29.2382	-90.0965
YN7	2017-07-26	29.3398	-90.0671
Y00	2017-09-19	29.2488	-90.0016
Y00	2017-09-19	29.2415	-90.0035
Y19	2017-09-19	29.2572	-89.992
Y71	2017-09-19	29.2488	-90.0016
Y71	2017-09-19	29.2262	-90.022
YA1	2017-09-19	29.2488	-90.0016
YA3	2017-09-19	29.2452	-89.9998
Y07	2017-09-20	29.2446	-90.0059
Y11	2017-09-20	29.289	-89.9292
Y46	2017-09-20	29.2922	-89.9212
Y75	2017-09-20	29.245	-89.9984
Y07	2017-09-21	29.2323	-90.0137
Y71	2017-09-21	29.2416	-90.0056
Y79	2017-09-21	29.2323	-90.0137
Y85	2017-09-21	29.2416	-90.0056
Y99	2017-09-21	29.2323	-90.0137
YF0	2017-09-21	29.286	-90.0272
YF1	2017-09-21	29.2605	-89.9819
YF2	2017-09-21	29.286	-90.0272
YF4	2017-09-21	29.2489	-89.9982
YX5	2017-09-21	29.2489	-89.9982
Y85	2017-09-28	29.2476	-90.0014
Y96	2017-09-28	29.4968	-89.9077
YA3	2017-10-25	29.2561	-90.1064
YF4	2017-10-25	29.3781	-90.0961
YF4	2017-10-25	29.2561	-90.1064
YX5	2017-10-25	29.2561	-90.1064
YX5	2017-10-25	29.3781	-90.0961
Y94	2017-11-20	29.3771	-90.0126
Y94	2017-11-20	29.3832	-90.0372
Y71	2018-01-10	29.1963	-90.0481
YF4	2018-01-10	29.1963	-90.0481
YX5	2018-01-10	29.1963	-90.0481
Y03	2018-03-05	29.2412	-89.9994
Y03	2018-03-05	29.2511	-89.9806
Y08	2018-03-05	29.2076	-90.0455
Y71	2018-03-05	29.2076	-90.0455
Y79	2018-03-05	29.2412	-89.9994
Y79	2018-03-05	29.2511	-89.9806
Y88	2018-03-05	29.2076	-90.0455
YA1	2018-03-05	29.267	-90.0275
YK3	2018-03-05	29.2511	-89.9806
Y00	2018-03-06	29.2292	-90.021
Y07	2018-03-06	29.2292	-90.021
Y75	2018-03-06	29.2502	-89.9812
Y75	2018-03-06	29.2292	-90.021
YF1	2018-03-06	29.2499	-89.9824
Y03	2018-03-07	29.2489	-90.0109
Y07	2018-03-07	29.2685	-89.9578
Y08	2018-03-07	29.2269	-90.0218
Y19	2018-03-07	29.2685	-89.9578
Y71	2018-03-07	29.2077	-90.0459
YF4	2018-03-07	29.2249	-89.9998
YX5	2018-03-07	29.2249	-89.9998
Y00	2018-03-08	29.263	-89.9723
Y07	2018-03-08	29.261	-90.0214
Y08	2018-03-08	29.238	-90.0115
Y14	2018-03-08	29.2955	-89.9758
Y17	2018-03-08	29.2462	-89.9894
Y17	2018-03-08	29.255	-89.9721
Y79	2018-03-08	29.276	-89.9754
Y88	2018-03-08	29.261	-90.0214
YA1	2018-03-08	29.263	-89.9723
YF1	2018-03-08	29.2462	-89.9894
Y08	2018-03-09	29.2249	-90.0272
Y19	2018-03-09	29.2709	-89.9566
Y99	2018-03-09	29.2488	-90.0111
Y99	2018-03-09	29.2709	-89.9566
Y99	2018-03-09	29.2213	-90.0244
YF4	2018-03-09	29.2176	-90.049
YX5	2018-03-09	29.2176	-90.049
Y04	2018-05-19	29.2587	-90.022
Y19	2018-05-19	29.259	-89.9663
Y71	2018-05-19	29.2587	-90.022
Y75	2018-05-19	29.2517	-89.9803
Y99	2018-05-19	29.2517	-89.9803
YF4	2018-05-19	29.259	-89.9663
YX5	2018-05-19	29.259	-89.9663
Y08	2018-05-20	29.2283	-90.0207
Y19	2018-05-20	29.2657	-89.9602
Y20	2018-05-20	29.2657	-89.9602
Y71	2018-05-20	29.2435	-90.026
Y79	2018-05-20	29.2257	-90.0444
Y79	2018-05-20	29.2214	-90.0472
Y99	2018-05-20	29.2353	-90.0115
YF4	2018-05-20	29.2257	-90.0444
YF4	2018-05-20	29.2156	-90.0319
YK1	2018-05-20	29.24	-90.0184
YX5	2018-05-20	29.2156	-90.0319
YX5	2018-05-20	29.2257	-90.0444
Y22	2018-05-21	29.3424	-89.9847
Y22	2018-05-21	29.3408	-89.9881
Y25	2018-05-21	29.3424	-89.9847
Y25	2018-05-21	29.3408	-89.9881
YR5	2018-05-21	29.3551	-90.0334
YR1	2018-05-23	29.4463	-90.0296
Y03	2018-05-24	29.2403	-90.0023
Y14	2018-05-24	29.3557	-90.0095
Y25	2018-05-24	29.3544	-89.9871
Y71	2018-05-24	29.2403	-90.0023
Y79	2018-05-24	29.2403	-90.0023
Y88	2018-05-24	29.2403	-90.0023
YA3	2018-05-24	29.2403	-90.0023
YR5	2018-05-24	29.3544	-89.9871
Y00	2018-07-07	29.2488	-90.0113
Y00	2018-07-07	29.2427	-90.0056
Y17	2018-07-07	29.2427	-90.0056
Y20	2018-07-07	29.2653	-89.9608
Y79	2018-07-07	29.2653	-89.9608
Y79	2018-07-07	29.2438	-90.0015
YK3	2018-07-07	29.2423	-89.9968
Y71	2018-07-08	29.2343	-90.0169
YA3	2018-07-08	29.2343	-90.0169
Y00	2018-07-09	29.259	-89.9659
Y07	2018-07-09	29.2088	-90.0739
Y08	2018-07-09	29.2006	-90.0532
Y71	2018-07-09	29.2006	-90.0532
Y99	2018-07-09	29.2006	-90.0532
Y07	2018-07-10	29.237	-90.0151
Y79	2018-07-11	29.2447	-89.9961
Y17	2018-07-12	29.2535	-89.9932
Y81	2018-07-12	29.287	-89.9348
YF1	2018-07-12	29.2535	-89.9932
Y20	2018-07-16	29.2445	-89.996
Y33	2018-07-19	29.2176	-90.0285
Y44	2018-12-16	29.3177	-89.8373
Y38	2018-12-17	29.3228	-89.8305
Y88	2019-03-07	29.2518	-89.9564
Y17	2019-03-14	29.2533	-89.977
YF1	2019-03-14	29.2533	-89.977
YN3	2019-03-16	29.3197	-90.0677
Y14	2019-03-17	29.3403	-89.9849
Y42	2019-03-17	29.3195	-89.8144
Y03	2019-03-20	29.2671	-89.9686
Y17	2019-03-20	29.2626	-89.9827
Y20	2019-03-20	29.3061	-89.9946
Y22	2019-03-20	29.2818	-89.9809
YA1	2019-03-20	29.2447	-90.0232
Y08	2019-03-21	29.2273	-90.0217
Y14	2019-03-21	29.3625	-89.9838
Y17	2019-03-21	29.2732	-89.9548
Y19	2019-03-21	29.2324	-90.0154
Y27	2019-03-21	29.4516	-89.997
Y79	2019-03-21	29.2324	-90.0154
Y99	2019-03-21	29.2324	-90.0154
YK1	2019-03-21	29.2324	-90.0154
YK3	2019-03-21	29.2324	-90.0154
YN1	2019-03-21	29.2858	-90.0865
YR1	2019-03-22	29.3838	-89.9262
Y04	2019-03-23	29.2393	-90.0984
Y15	2019-03-23	29.2937	-90.0137
Y19	2019-03-23	29.2485	-89.9848
Y71	2019-03-23	29.2417	-89.9971
Y75	2019-03-23	29.2937	-90.0137
Y79	2019-03-23	29.2937	-90.0137
YK3	2019-03-23	29.2485	-89.9848
YN1	2019-03-23	29.2943	-90.1255
Y04	2019-03-24	29.2625	-90.089
Y14	2019-03-24	29.3407	-89.9845
Y15	2019-03-24	29.2497	-90.013
Y19	2019-03-24	29.2489	-90.0001
Y71	2019-03-24	29.2497	-90.013
YA3	2019-03-24	29.2869	-90.0319
YF1	2019-03-24	29.2502	-90.0162
YK3	2019-03-24	29.2489	-90.0001
Y38	2019-03-25	29.3182	-89.9075
YA1	2019-03-25	29.282	-90.0956
YA1	2019-03-25	29.2916	-90.087
YA3	2019-03-25	29.282	-90.0956
YN1	2019-03-25	29.2737	-90.1019
Y00	2019-03-28	29.2203	-90.052
Y03	2019-03-28	29.2723	-89.9552
Y07	2019-03-28	29.2203	-90.052
Y38	2019-03-28	29.3635	-89.8713
Y38	2019-03-28	29.32	-89.8717
Y65	2019-03-28	29.3217	-89.8969
Y71	2019-03-28	29.245	-89.9896
YF1	2019-03-28	29.245	-89.9896
Y25	2019-03-29	29.3074	-89.9821
Y19	2019-03-30	29.2752	-89.9525
Y08	2019-06-06	29.2638	-89.9624
Y19	2019-06-06	29.2638	-89.9624
YK3	2019-06-06	29.2638	-89.9624
YK3	2019-06-06	29.2653	-89.9622
Y20	2019-06-07	29.2629	-89.9633
Y99	2019-06-07	29.2629	-89.9633
YK3	2019-06-07	29.2629	-89.9633
Y79	2019-06-08	29.2614	-89.9645
Y98	2019-06-08	29.4193	-90.0509
Y03	2019-06-09	29.2467	-90.0182
Y14	2019-06-09	29.2656	-89.9734
Y15	2019-06-09	29.245	-90.0019
Y99	2019-06-09	29.2467	-90.0182
YK1	2019-06-09	29.2467	-90.0182
YK3	2019-06-09	29.2467	-90.0182
Y02	2019-06-10	29.2245	-90.0847
Y03	2019-06-10	29.2444	-90.0209
Y07	2019-06-10	29.2444	-90.0209
Y33	2019-06-10	29.2596	-89.9473
Y79	2019-06-10	29.2636	-89.9629
Y83	2019-06-10	29.2596	-89.9473
YF0	2019-06-10	29.2245	-90.0847
YF2	2019-06-10	29.2245	-90.0847
YK3	2019-06-10	29.2636	-89.9629
YX5	2019-06-10	29.2105	-90.0367
Y19	2019-06-11	29.2572	-89.9686
Y99	2019-06-11	29.2544	-89.9754
YA7	2019-06-11	29.2359	-90.0111
YF1	2019-06-11	29.2439	-89.9969
