# Supplementary material for: High site-fidelity in common bottlenose dolphins despite low salinity exposure and associated indicators of compromised health
Source: PLoS One. 2021 Sep 30;16(9):e0258031. doi: 10.1371/journal.pone.0258031 (PMC8483354; doi:10.1371/journal.pone.0258031)
Supplement: S6 File — This spreadsheet contains the daily salinity estimates at the transmitted locations for each dolphin, their PRA, and the Barataria Basin, based on the Delft3D model output. (XLSX) [file pone.0258031.s006.xlsx]

## Sheet: Read.me
Title	Salinity estimates from common bottlenose dolphins telemetry locations in the Barataria Basin
Note	Provided as supplemental material for Takeshita et al (in submission)
Authors	Ryan Takeshita, Brian C. Balmer, Eric S. Zolman, Randall S. Wells, Cynthia R. Smith, Teresa K. Rowles, and Lori H. Schwacke
Abstract	This spreadsheet contains estimates of the salinity (ppt) at the locations where satellite-telemetry tags attached to dolphins transmitted during field activities from 2011-2017 in Barataria Bay, LA. Estimates of the median salinity in each dolphin's potential ranging area (PRA) and across the basin are also given for each day with a transmission. Estimates are based on the Delft3D model salinity…
Column.header	Column.header	Description
FB		A unique identifier for each dolphin
Stratum		The geographic stratum in which the dolphin was assigned based on their overall movement patterns within Barataria Basin
Low.sal.cohort		Was the dolphin included in the low salinity cohort?
Tag.transmit.date		The date of the salinity transmission(s) (mm/dd/yy)
Telemetry.salinity		The mean salinity estimate of the quality transmitted locations from an individual dolphin during the course of a given day (ppt)
PRA.median.sal		The daily median salinity estimate of a given dolphin's PRA (ppt)
Basin.medan.sal		The daily median salinity estimate of the study area across the Barataria Basin (ppt)
Unless otherwise specified, the following acronyms apply throughout this dataset.
NA	If a dolphin location according to the satellite telemetry transmission was in a cell with land or without a salinity estimate in the Delft3D model, the Telemetry.salinity value will be NA.

## Sheet: Salinity.estimates
FB	Stratum	Low.sal.cohort	Tag.transmit.date	Telemetry.salinity	PRA.median.sal	Basin.medan.sal
Y01	Western	FALSE	2011-08-03	18.1562	11.3907	8.0698
Y03	Barrier island	FALSE	2011-08-03	12.0506	14.0342	8.0698
Y00	Western	FALSE	2011-08-04	12.1877	12.4488	7.98396
Y01	Western	FALSE	2011-08-04	16.8444	11.6821	7.98396
Y03	Barrier island	FALSE	2011-08-04	14.2966	14.1686	7.98396
Y00	Western	FALSE	2011-08-05	14.3351	13.0524	8.21291
Y01	Western	FALSE	2011-08-05	11.6964	11.8806	8.21291
Y02	Western	FALSE	2011-08-05	18.9277	14.1971	8.21291
Y03	Barrier island	FALSE	2011-08-05	15.7761	14.2998	8.21291
Y07	Western	FALSE	2011-08-05	17.3473	14.3341	8.21291
Y09	Barrier island	FALSE	2011-08-05	17.7649	16.2471	8.21291
Y11	Barrier island	FALSE	2011-08-05	17.9685	15.2884	8.21291
Y00	Western	FALSE	2011-08-06	16.0959	13.6734	8.65406
Y01	Western	FALSE	2011-08-06	14.3411	12.2048	8.65406
Y02	Western	FALSE	2011-08-06	13.4748	14.2207	8.65406
Y03	Barrier island	FALSE	2011-08-06	13.8745	14.5901	8.65406
Y07	Western	FALSE	2011-08-06	15.1201	14.4185	8.65406
Y09	Barrier island	FALSE	2011-08-06	17.8541	16.3644	8.65406
Y11	Barrier island	FALSE	2011-08-06	18.037	15.7364	8.65406
Y00	Western	FALSE	2011-08-07	14.819	14.4504	9.12873
Y01	Western	FALSE	2011-08-07	11.4015	12.8829	9.12873
Y02	Western	FALSE	2011-08-07	14.5934	14.3073	9.12873
Y03	Barrier island	FALSE	2011-08-07	NA	15.2301	9.12873
Y04	Western	FALSE	2011-08-07	15.0307	13.9267	9.12873
Y07	Western	FALSE	2011-08-07	19.7535	14.9408	9.12873
Y09	Barrier island	FALSE	2011-08-07	16.9104	16.5988	9.12873
Y11	Barrier island	FALSE	2011-08-07	17.3675	15.954	9.12873
Y00	Western	FALSE	2011-08-08	20.8677	15.921	9.95651
Y01	Western	FALSE	2011-08-08	20.1966	13.9287	9.95651
Y02	Western	FALSE	2011-08-08	21.6387	14.9452	9.95651
Y03	Barrier island	FALSE	2011-08-08	NA	16.6827	9.95651
Y04	Western	FALSE	2011-08-08	18.9929	14.9746	9.95651
Y07	Western	FALSE	2011-08-08	20.1304	16.397	9.95651
Y09	Barrier island	FALSE	2011-08-08	NA	17.2902	9.95651
Y11	Barrier island	FALSE	2011-08-08	17.9518	16.6579	9.95651
Y13	Western	FALSE	2011-08-08	12.2993	11.0972	9.95651
Y15	Western	FALSE	2011-08-08	16.4849	14.6142	9.95651
Y17	Barrier island	FALSE	2011-08-08	15.8957	17.5234	9.95651
Y00	Western	FALSE	2011-08-09	22.2183	18.4515	11.1473
Y01	Western	FALSE	2011-08-09	21.3333	16.2827	11.1473
Y02	Western	FALSE	2011-08-09	14.1693	17.1703	11.1473
Y03	Barrier island	FALSE	2011-08-09	NA	19.8809	11.1473
Y04	Western	FALSE	2011-08-09	20.1563	17.3186	11.1473
Y07	Western	FALSE	2011-08-09	23.3442	19.0986	11.1473
Y08	Barrier island	FALSE	2011-08-09	22.8492	19.6853	11.1473
Y09	Barrier island	FALSE	2011-08-09	20.5655	19.7031	11.1473
Y10	Western	FALSE	2011-08-09	17.8447	14.0496	11.1473
Y11	Barrier island	FALSE	2011-08-09	19.6194	18.5297	11.1473
Y13	Western	FALSE	2011-08-09	19.6965	12.3584	11.1473
Y15	Western	FALSE	2011-08-09	17.8033	16.4374	11.1473
Y17	Barrier island	FALSE	2011-08-09	19.9988	20.2562	11.1473
Y19	Barrier island	FALSE	2011-08-09	18.7411	20.7646	11.1473
Y00	Western	FALSE	2011-08-10	23.5379	20.6565	11.7231
Y01	Western	FALSE	2011-08-10	24.673	18.6055	11.7231
Y02	Western	FALSE	2011-08-10	15.8571	19.5418	11.7231
Y03	Barrier island	FALSE	2011-08-10	NA	22.1927	11.7231
Y04	Western	FALSE	2011-08-10	23.4698	19.6352	11.7231
Y07	Western	FALSE	2011-08-10	21.5702	21.3253	11.7231
Y08	Barrier island	FALSE	2011-08-10	NA	21.8124	11.7231
Y09	Barrier island	FALSE	2011-08-10	22.4639	21.9232	11.7231
Y10	Western	FALSE	2011-08-10	15.0336	15.0619	11.7231
Y11	Barrier island	FALSE	2011-08-10	NA	20.6472	11.7231
Y12	Western	FALSE	2011-08-10	20.0522	21.5137	11.7231
Y13	Western	FALSE	2011-08-10	19.0267	13.8712	11.7231
Y15	Western	FALSE	2011-08-10	24.4936	18.8046	11.7231
Y17	Barrier island	FALSE	2011-08-10	22.7843	22.6314	11.7231
Y19	Barrier island	FALSE	2011-08-10	NA	22.8923	11.7231
Y00	Western	FALSE	2011-08-11	24.712	21.1062	11.9255
Y01	Western	FALSE	2011-08-11	24.1451	18.9733	11.9255
Y02	Western	FALSE	2011-08-11	21.5261	20.835	11.9255
Y03	Barrier island	FALSE	2011-08-11	NA	22.465	11.9255
Y04	Western	FALSE	2011-08-11	24.4006	20.386	11.9255
Y07	Western	FALSE	2011-08-11	25.0636	21.8483	11.9255
Y08	Barrier island	FALSE	2011-08-11	24.996	22.242	11.9255
Y09	Barrier island	FALSE	2011-08-11	22.8503	22.1982	11.9255
Y10	Western	FALSE	2011-08-11	22.4734	16.4027	11.9255
Y11	Barrier island	FALSE	2011-08-11	NA	21.1845	11.9255
Y12	Western	FALSE	2011-08-11	23.158	22.0409	11.9255
Y13	Western	FALSE	2011-08-11	20.1511	14.9646	11.9255
Y14	Western	FALSE	2011-08-11	19.3262	7.70007	11.9255
Y15	Western	FALSE	2011-08-11	25.1453	19.6969	11.9255
Y17	Barrier island	FALSE	2011-08-11	22.8883	22.5522	11.9255
Y19	Barrier island	FALSE	2011-08-11	NA	22.7846	11.9255
Y25	Western	TRUE	2011-08-11	6.5739	6.83171	11.9255
Y27	Western	FALSE	2011-08-11	21.0267	8.18508	11.9255
Y00	Western	FALSE	2011-08-12	22.9544	21.0737	12.2197
Y01	Western	FALSE	2011-08-12	18.9762	19.179	12.2197
Y02	Western	FALSE	2011-08-12	21.5735	21.2417	12.2197
Y03	Barrier island	FALSE	2011-08-12	23.8917	22.3199	12.2197
Y04	Western	FALSE	2011-08-12	20.6582	20.5582	12.2197
Y07	Western	FALSE	2011-08-12	23.5795	21.814	12.2197
Y08	Barrier island	FALSE	2011-08-12	19.3265	22.0493	12.2197
Y09	Barrier island	FALSE	2011-08-12	23.1246	21.8794	12.2197
Y10	Western	FALSE	2011-08-12	21.68	17.2454	12.2197
Y11	Barrier island	FALSE	2011-08-12	NA	21.1529	12.2197
Y12	Western	FALSE	2011-08-12	24.141	21.957	12.2197
Y13	Western	FALSE	2011-08-12	21.0717	16.0134	12.2197
Y14	Western	FALSE	2011-08-12	12.0847	8.06919	12.2197
Y15	Western	FALSE	2011-08-12	24.3019	19.9895	12.2197
Y16	Barrier island	FALSE	2011-08-12	21.6478	21.8258	12.2197
Y17	Barrier island	FALSE	2011-08-12	21.858	22.1321	12.2197
Y19	Barrier island	FALSE	2011-08-12	NA	22.2114	12.2197
Y25	Western	TRUE	2011-08-12	12.0166	7.24666	12.2197
Y27	Western	FALSE	2011-08-12	17.8602	8.47127	12.2197
Y33	Barrier island	FALSE	2011-08-12	23.769	24.598	12.2197
Y00	Western	FALSE	2011-08-13	21.1799	20.7714	12.31
Y01	Western	FALSE	2011-08-13	22.0436	19.1659	12.31
Y02	Western	FALSE	2011-08-13	30.8162	21.1299	12.31
Y03	Barrier island	FALSE	2011-08-13	23.4538	21.8439	12.31
Y04	Western	FALSE	2011-08-13	21.674	20.4116	12.31
Y07	Western	FALSE	2011-08-13	22.353	21.4078	12.31
Y08	Barrier island	FALSE	2011-08-13	23.4183	21.5527	12.31
Y09	Barrier island	FALSE	2011-08-13	21.584	21.3615	12.31
Y10	Western	FALSE	2011-08-13	23.3265	17.6217	12.31
Y11	Barrier island	FALSE	2011-08-13	23.5066	20.7937	12.31
Y12	Western	FALSE	2011-08-13	18.2119	21.5387	12.31
Y13	Western	FALSE	2011-08-13	13.9773	16.4332	12.31
Y14	Western	FALSE	2011-08-13	15.6316	8.41245	12.31
Y15	Western	FALSE	2011-08-13	NA	19.9346	12.31
Y16	Barrier island	FALSE	2011-08-13	22.6171	21.3069	12.31
Y17	Barrier island	FALSE	2011-08-13	21.3013	21.5717	12.31
Y19	Barrier island	FALSE	2011-08-13	NA	21.639	12.31
Y25	Western	TRUE	2011-08-13	20.9017	7.72266	12.31
Y27	Western	FALSE	2011-08-13	15.3319	8.81464	12.31
Y33	Barrier island	FALSE	2011-08-13	21.6579	23.5324	12.31
Y00	Western	FALSE	2011-08-14	21.6753	20.3209	12.1036
Y01	Western	FALSE	2011-08-14	21.2108	18.7505	12.1036
Y02	Western	FALSE	2011-08-14	NA	20.7534	12.1036
Y03	Barrier island	FALSE	2011-08-14	21.2154	21.426	12.1036
Y04	Western	FALSE	2011-08-14	22.9348	19.9979	12.1036
Y07	Western	FALSE	2011-08-14	23.0729	20.9028	12.1036
Y08	Barrier island	FALSE	2011-08-14	23.9559	21.0256	12.1036
Y09	Barrier island	FALSE	2011-08-14	20.6725	20.8	12.1036
Y10	Western	FALSE	2011-08-14	22.3884	17.4477	12.1036
Y11	Barrier island	FALSE	2011-08-14	22.7846	20.306	12.1036
Y12	Western	FALSE	2011-08-14	22.1512	21.0436	12.1036
Y13	Western	FALSE	2011-08-14	19.2808	16.1247	12.1036
Y14	Western	FALSE	2011-08-14	6.57855	8.41862	12.1036
Y15	Western	FALSE	2011-08-14	NA	19.4052	12.1036
Y16	Barrier island	FALSE	2011-08-14	22.4636	20.7873	12.1036
Y17	Barrier island	FALSE	2011-08-14	19.9489	21.0301	12.1036
Y19	Barrier island	FALSE	2011-08-14	NA	21.1368	12.1036
Y25	Western	TRUE	2011-08-14	12.8625	7.62198	12.1036
Y27	Western	FALSE	2011-08-14	NA	8.69942	12.1036
Y33	Barrier island	FALSE	2011-08-14	23.5014	22.7956	12.1036
Y00	Western	FALSE	2011-08-15	20.8627	19.8034	11.8814
Y01	Western	FALSE	2011-08-15	11.365	18.0805	11.8814
Y02	Western	FALSE	2011-08-15	20.3218	20.1134	11.8814
Y03	Barrier island	FALSE	2011-08-15	19.2072	20.6632	11.8814
Y04	Western	FALSE	2011-08-15	23.0963	19.5319	11.8814
Y07	Western	FALSE	2011-08-15	NA	20.4321	11.8814
Y08	Barrier island	FALSE	2011-08-15	23.1443	20.5532	11.8814
Y09	Barrier island	FALSE	2011-08-15	20.9426	20.5045	11.8814
Y10	Western	FALSE	2011-08-15	NA	16.9034	11.8814
Y11	Barrier island	FALSE	2011-08-15	19.6851	19.9766	11.8814
Y12	Western	FALSE	2011-08-15	NA	20.5063	11.8814
Y13	Western	FALSE	2011-08-15	18.3873	15.3899	11.8814
Y14	Western	FALSE	2011-08-15	14.1398	8.18264	11.8814
Y15	Western	FALSE	2011-08-15	NA	18.849	11.8814
Y16	Barrier island	FALSE	2011-08-15	22.1803	20.4365	11.8814
Y17	Barrier island	FALSE	2011-08-15	21.0047	20.5893	11.8814
Y18	Western	FALSE	2011-08-15	18.4923	17.1631	11.8814
Y19	Barrier island	FALSE	2011-08-15	NA	20.6395	11.8814
Y20	Western	FALSE	2011-08-15	20.5082	17.0544	11.8814
Y25	Western	TRUE	2011-08-15	13.9903	7.07019	11.8814
Y27	Western	FALSE	2011-08-15	NA	8.23938	11.8814
Y33	Barrier island	FALSE	2011-08-15	22.3537	22.3131	11.8814
Y00	Western	FALSE	2011-08-16	20.0255	19.3483	11.7964
Y01	Western	FALSE	2011-08-16	19.4747	17.6133	11.7964
Y02	Western	FALSE	2011-08-16	20.4953	19.6642	11.7964
Y03	Barrier island	FALSE	2011-08-16	20.4007	20.1969	11.7964
Y04	Western	FALSE	2011-08-16	18.2091	19.0651	11.7964
Y07	Western	FALSE	2011-08-16	20.9559	20.0167	11.7964
Y08	Barrier island	FALSE	2011-08-16	21.5491	20.1485	11.7964
Y09	Barrier island	FALSE	2011-08-16	20.538	20.2498	11.7964
Y10	Western	FALSE	2011-08-16	20.3838	16.7459	11.7964
Y11	Barrier island	FALSE	2011-08-16	19.5165	19.586	11.7964
Y12	Western	FALSE	2011-08-16	22.1582	20.0168	11.7964
Y13	Western	FALSE	2011-08-16	19.2169	15.1448	11.7964
Y14	Western	FALSE	2011-08-16	16.2266	8.28004	11.7964
Y15	Western	FALSE	2011-08-16	NA	18.4914	11.7964
Y16	Barrier island	FALSE	2011-08-16	20.1541	20.1734	11.7964
Y17	Barrier island	FALSE	2011-08-16	20.3644	20.2419	11.7964
Y18	Western	FALSE	2011-08-16	NA	16.9876	11.7964
Y19	Barrier island	FALSE	2011-08-16	NA	20.2877	11.7964
Y20	Western	FALSE	2011-08-16	20.7768	16.7992	11.7964
Y25	Western	TRUE	2011-08-16	10.88	7.29632	11.7964
Y27	Western	FALSE	2011-08-16	12.0037	8.27257	11.7964
Y33	Barrier island	FALSE	2011-08-16	20.6994	21.3431	11.7964
Y37	Western	FALSE	2011-08-16	12.2077	10.0527	11.7964
Y39	Barrier island	FALSE	2011-08-16	20.9991	20.6255	11.7964
Y00	Western	FALSE	2011-08-17	19.6136	18.8623	11.7009
Y01	Western	FALSE	2011-08-17	16.1105	17.1702	11.7009
Y02	Western	FALSE	2011-08-17	NA	19.2094	11.7009
Y03	Barrier island	FALSE	2011-08-17	20.2828	19.7196	11.7009
Y04	Western	FALSE	2011-08-17	16.9353	18.5907	11.7009
Y07	Western	FALSE	2011-08-17	NA	19.527	11.7009
Y08	Barrier island	FALSE	2011-08-17	19.4565	19.6763	11.7009
Y09	Barrier island	FALSE	2011-08-17	20.2548	19.956	11.7009
Y10	Western	FALSE	2011-08-17	20.3846	16.4983	11.7009
Y11	Barrier island	FALSE	2011-08-17	NA	19.291	11.7009
Y12	Western	FALSE	2011-08-17	20.0532	19.4695	11.7009
Y13	Western	FALSE	2011-08-17	16.5559	15.1007	11.7009
Y14	Western	FALSE	2011-08-17	10.755	8.40523	11.7009
Y15	Western	FALSE	2011-08-17	NA	18.1219	11.7009
Y16	Barrier island	FALSE	2011-08-17	21.0755	19.8989	11.7009
Y17	Barrier island	FALSE	2011-08-17	20.0353	19.9002	11.7009
Y18	Western	FALSE	2011-08-17	22.1123	16.7534	11.7009
Y19	Barrier island	FALSE	2011-08-17	NA	19.9656	11.7009
Y20	Western	FALSE	2011-08-17	22.1871	16.6291	11.7009
Y22	Western	FALSE	2011-08-17	11.2213	13.8772	11.7009
Y25	Western	TRUE	2011-08-17	16.8286	7.51052	11.7009
Y27	Western	FALSE	2011-08-17	NA	8.40441	11.7009
Y33	Barrier island	FALSE	2011-08-17	21.0799	20.7387	11.7009
Y37	Western	FALSE	2011-08-17	12.4055	10.2045	11.7009
Y39	Barrier island	FALSE	2011-08-17	NA	20.1655	11.7009
Y00	Western	FALSE	2011-08-18	19.3429	18.397	11.5782
Y01	Western	FALSE	2011-08-18	11.6409	16.7123	11.5782
Y02	Western	FALSE	2011-08-18	NA	18.8236	11.5782
Y03	Barrier island	FALSE	2011-08-18	19.6321	19.2524	11.5782
Y04	Western	FALSE	2011-08-18	22.3393	18.11	11.5782
Y07	Western	FALSE	2011-08-18	19.8384	19.1082	11.5782
Y08	Barrier island	FALSE	2011-08-18	22.4083	19.1917	11.5782
Y09	Barrier island	FALSE	2011-08-18	19.4176	19.5727	11.5782
Y10	Western	FALSE	2011-08-18	17.4429	16.191	11.5782
Y11	Barrier island	FALSE	2011-08-18	19.2615	18.8515	11.5782
Y12	Western	FALSE	2011-08-18	17.8462	18.9701	11.5782
Y13	Western	FALSE	2011-08-18	16.7765	14.8497	11.5782
Y14	Western	FALSE	2011-08-18	8.81102	8.4872	11.5782
Y15	Western	FALSE	2011-08-18	NA	17.6421	11.5782
Y16	Barrier island	FALSE	2011-08-18	19.4714	19.5074	11.5782
Y17	Barrier island	FALSE	2011-08-18	19.0089	19.5082	11.5782
Y18	Western	FALSE	2011-08-18	16.6626	16.4016	11.5782
Y19	Barrier island	FALSE	2011-08-18	NA	19.5625	11.5782
Y20	Western	FALSE	2011-08-18	17.0799	16.2727	11.5782
Y22	Western	FALSE	2011-08-18	11.2281	13.6016	11.5782
Y25	Western	TRUE	2011-08-18	13.1943	7.55414	11.5782
Y27	Western	FALSE	2011-08-18	NA	8.45241	11.5782
Y33	Barrier island	FALSE	2011-08-18	NA	20.6293	11.5782
Y37	Western	FALSE	2011-08-18	7.62019	10.1679	11.5782
Y39	Barrier island	FALSE	2011-08-18	NA	19.7463	11.5782
Y00	Western	FALSE	2011-08-19	19.5519	18.2009	11.6445
Y01	Western	FALSE	2011-08-19	17.8607	16.7279	11.6445
Y02	Western	FALSE	2011-08-19	NA	18.604	11.6445
Y03	Barrier island	FALSE	2011-08-19	19.3318	19.0161	11.6445
Y04	Western	FALSE	2011-08-19	16.8664	17.9032	11.6445
Y07	Western	FALSE	2011-08-19	20.1933	18.8823	11.6445
Y08	Barrier island	FALSE	2011-08-19	19.7245	19.0017	11.6445
Y09	Barrier island	FALSE	2011-08-19	19.9533	19.5018	11.6445
Y10	Western	FALSE	2011-08-19	NA	16.2186	11.6445
Y11	Barrier island	FALSE	2011-08-19	20.6907	18.8022	11.6445
Y12	Western	FALSE	2011-08-19	18.0181	18.6661	11.6445
Y13	Western	FALSE	2011-08-19	16.7411	15.0125	11.6445
Y14	Western	FALSE	2011-08-19	9.08443	8.81892	11.6445
Y15	Western	FALSE	2011-08-19	22.7112	17.3738	11.6445
Y16	Barrier island	FALSE	2011-08-19	19.6312	19.3593	11.6445
Y17	Barrier island	FALSE	2011-08-19	18.901	19.3648	11.6445
Y18	Western	FALSE	2011-08-19	17.0573	16.2412	11.6445
Y19	Barrier island	FALSE	2011-08-19	NA	19.3648	11.6445
Y20	Western	FALSE	2011-08-19	17.4075	16.087	11.6445
Y22	Western	FALSE	2011-08-19	13.1531	13.7293	11.6445
Y25	Western	TRUE	2011-08-19	8.95607	7.84275	11.6445
Y27	Western	FALSE	2011-08-19	NA	8.80273	11.6445
Y33	Barrier island	FALSE	2011-08-19	24.8356	20.835	11.6445
Y37	Western	FALSE	2011-08-19	14.599	10.4623	11.6445
Y39	Barrier island	FALSE	2011-08-19	NA	19.7327	11.6445
Y00	Western	FALSE	2011-08-20	19.2474	18.2208	11.8934
Y01	Western	FALSE	2011-08-20	14.3373	16.8878	11.8934
Y02	Western	FALSE	2011-08-20	17.1154	18.5529	11.8934
Y03	Barrier island	FALSE	2011-08-20	19.3099	19.0449	11.8934
Y04	Western	FALSE	2011-08-20	17.8253	17.8627	11.8934
Y07	Western	FALSE	2011-08-20	19.1209	18.8626	11.8934
Y08	Barrier island	FALSE	2011-08-20	20.9596	19.0621	11.8934
Y09	Barrier island	FALSE	2011-08-20	19.9927	19.5751	11.8934
Y10	Western	FALSE	2011-08-20	15.2442	16.3008	11.8934
Y11	Barrier island	FALSE	2011-08-20	NA	18.9436	11.8934
Y12	Western	FALSE	2011-08-20	19.4642	18.5546	11.8934
Y13	Western	FALSE	2011-08-20	13.8419	15.1637	11.8934
Y14	Western	FALSE	2011-08-20	12.4268	9.18846	11.8934
Y15	Western	FALSE	2011-08-20	15.6591	17.4801	11.8934
Y16	Barrier island	FALSE	2011-08-20	21.2836	19.4343	11.8934
Y17	Barrier island	FALSE	2011-08-20	18.4814	19.4441	11.8934
Y18	Western	FALSE	2011-08-20	21.2338	16.1442	11.8934
Y19	Barrier island	FALSE	2011-08-20	NA	19.3739	11.8934
Y20	Western	FALSE	2011-08-20	22.8446	16.0277	11.8934
Y22	Western	FALSE	2011-08-20	12.4496	13.9591	11.8934
Y25	Western	TRUE	2011-08-20	9.77842	8.27172	11.8934
Y27	Western	FALSE	2011-08-20	12.1067	9.19686	11.8934
Y33	Barrier island	FALSE	2011-08-20	21.4286	21.1715	11.8934
Y37	Western	FALSE	2011-08-20	10.4226	10.7512	11.8934
Y39	Barrier island	FALSE	2011-08-20	NA	19.9147	11.8934
Y00	Western	FALSE	2011-08-21	19.8237	18.3099	12.1175
Y01	Western	FALSE	2011-08-21	15.5572	17.0156	12.1175
Y02	Western	FALSE	2011-08-21	NA	18.5757	12.1175
Y03	Barrier island	FALSE	2011-08-21	19.4139	19.0845	12.1175
Y04	Western	FALSE	2011-08-21	17.0922	17.8961	12.1175
Y07	Western	FALSE	2011-08-21	23.3536	18.9178	12.1175
Y08	Barrier island	FALSE	2011-08-21	21.7755	19.153	12.1175
Y09	Barrier island	FALSE	2011-08-21	19.6271	19.6572	12.1175
Y10	Western	FALSE	2011-08-21	14.048	16.3887	12.1175
Y11	Barrier island	FALSE	2011-08-21	19.306	18.9983	12.1175
Y12	Western	FALSE	2011-08-21	20.3634	18.6194	12.1175
Y13	Western	FALSE	2011-08-21	14.2107	15.2041	12.1175
Y14	Western	FALSE	2011-08-21	8.49086	9.40835	12.1175
Y15	Western	FALSE	2011-08-21	NA	17.5533	12.1175
Y16	Barrier island	FALSE	2011-08-21	21.654	19.5089	12.1175
Y17	Barrier island	FALSE	2011-08-21	19.236	19.5234	12.1175
Y18	Western	FALSE	2011-08-21	16.3011	16.1301	12.1175
Y19	Barrier island	FALSE	2011-08-21	NA	19.5133	12.1175
Y20	Western	FALSE	2011-08-21	19.8725	15.9976	12.1175
Y22	Western	FALSE	2011-08-21	14.2634	14.0743	12.1175
Y25	Western	TRUE	2011-08-21	10.7513	8.61415	12.1175
Y27	Western	FALSE	2011-08-21	13.3246	9.52713	12.1175
Y33	Barrier island	FALSE	2011-08-21	22.7499	21.4665	12.1175
Y37	Western	FALSE	2011-08-21	NA	10.9197	12.1175
Y39	Barrier island	FALSE	2011-08-21	NA	20.0716	12.1175
Y00	Western	FALSE	2011-08-22	19.8049	18.3306	12.2818
Y01	Western	FALSE	2011-08-22	15.0528	17.044	12.2818
Y02	Western	FALSE	2011-08-22	NA	18.5741	12.2818
Y03	Barrier island	FALSE	2011-08-22	22.9059	19.116	12.2818
Y04	Western	FALSE	2011-08-22	18.5569	17.9176	12.2818
Y07	Western	FALSE	2011-08-22	23.0025	18.9287	12.2818
Y08	Barrier island	FALSE	2011-08-22	21.656	19.1665	12.2818
Y09	Barrier island	FALSE	2011-08-22	19.1743	19.6597	12.2818
Y10	Western	FALSE	2011-08-22	15.331	16.3898	12.2818
Y11	Barrier island	FALSE	2011-08-22	20.5849	18.9964	12.2818
Y12	Western	FALSE	2011-08-22	19.3543	18.6532	12.2818
Y13	Western	FALSE	2011-08-22	17.7636	15.1492	12.2818
Y14	Western	FALSE	2011-08-22	9.76794	9.50518	12.2818
Y15	Western	FALSE	2011-08-22	NA	17.5819	12.2818
Y16	Barrier island	FALSE	2011-08-22	18.9344	19.521	12.2818
Y17	Barrier island	FALSE	2011-08-22	19.1027	19.5371	12.2818
Y18	Western	FALSE	2011-08-22	23.482	16.1008	12.2818
Y19	Barrier island	FALSE	2011-08-22	NA	19.5371	12.2818
Y20	Western	FALSE	2011-08-22	23.5621	15.9689	12.2818
Y22	Western	FALSE	2011-08-22	14.0417	14.0991	12.2818
Y25	Western	TRUE	2011-08-22	9.69298	8.67498	12.2818
Y27	Western	FALSE	2011-08-22	NA	9.62242	12.2818
Y33	Barrier island	FALSE	2011-08-22	20.8757	21.6491	12.2818
Y37	Western	FALSE	2011-08-22	NA	10.9725	12.2818
Y39	Barrier island	FALSE	2011-08-22	NA	20.1529	12.2818
Y00	Western	FALSE	2011-08-23	20.0782	18.3502	12.4403
Y01	Western	FALSE	2011-08-23	15.6976	17.0682	12.4403
Y02	Western	FALSE	2011-08-23	NA	18.5529	12.4403
Y03	Barrier island	FALSE	2011-08-23	19.3437	19.1562	12.4403
Y04	Western	FALSE	2011-08-23	18.3356	17.9392	12.4403
Y07	Western	FALSE	2011-08-23	19.7597	18.9345	12.4403
Y08	Barrier island	FALSE	2011-08-23	18.8962	19.218	12.4403
Y09	Barrier island	FALSE	2011-08-23	18.9301	19.6788	12.4403
Y10	Western	FALSE	2011-08-23	NA	16.3909	12.4403
Y11	Barrier island	FALSE	2011-08-23	19.2569	19.0395	12.4403
Y12	Western	FALSE	2011-08-23	17.2843	18.6845	12.4403
Y13	Western	FALSE	2011-08-23	14.9006	15.1633	12.4403
Y14	Western	FALSE	2011-08-23	8.28581	9.5574	12.4403
Y15	Western	FALSE	2011-08-23	NA	17.6179	12.4403
Y16	Barrier island	FALSE	2011-08-23	22.6554	19.5466	12.4403
Y17	Barrier island	FALSE	2011-08-23	20.134	19.5576	12.4403
Y18	Western	FALSE	2011-08-23	19.7449	16.1028	12.4403
Y19	Barrier island	FALSE	2011-08-23	NA	19.5791	12.4403
Y20	Western	FALSE	2011-08-23	15.0611	15.9746	12.4403
Y22	Western	FALSE	2011-08-23	14.0167	14.0714	12.4403
Y25	Western	TRUE	2011-08-23	7.72153	8.68974	12.4403
Y27	Western	FALSE	2011-08-23	NA	9.67176	12.4403
Y33	Barrier island	FALSE	2011-08-23	23.2436	21.7858	12.4403
Y37	Western	FALSE	2011-08-23	16.0203	10.9841	12.4403
Y39	Barrier island	FALSE	2011-08-23	NA	20.2969	12.4403
Y00	Western	FALSE	2011-08-24	19.9925	18.4213	12.5956
Y01	Western	FALSE	2011-08-24	15.9982	17.0866	12.5956
Y02	Western	FALSE	2011-08-24	17.2512	18.5058	12.5956
Y03	Barrier island	FALSE	2011-08-24	22.5044	19.2005	12.5956
Y04	Western	FALSE	2011-08-24	20.4792	18.0005	12.5956
Y07	Western	FALSE	2011-08-24	20.9194	18.9586	12.5956
Y08	Barrier island	FALSE	2011-08-24	23.4051	19.3006	12.5956
Y09	Barrier island	FALSE	2011-08-24	20.6648	19.7461	12.5956
Y10	Western	FALSE	2011-08-24	14.3928	16.3705	12.5956
Y11	Barrier island	FALSE	2011-08-24	18.4124	19.1237	12.5956
Y12	Western	FALSE	2011-08-24	19.7749	18.7341	12.5956
Y13	Western	FALSE	2011-08-24	15.3537	15.194	12.5956
Y14	Western	FALSE	2011-08-24	9.52635	9.6056	12.5956
Y15	Western	FALSE	2011-08-24	NA	17.7079	12.5956
Y16	Barrier island	FALSE	2011-08-24	19.8833	19.6192	12.5956
Y17	Barrier island	FALSE	2011-08-24	19.293	19.6214	12.5956
Y18	Western	FALSE	2011-08-24	16.1983	16.1748	12.5956
Y19	Barrier island	FALSE	2011-08-24	NA	19.6377	12.5956
Y20	Western	FALSE	2011-08-24	18.1564	16.0078	12.5956
Y22	Western	FALSE	2011-08-24	11.6211	14.0596	12.5956
Y25	Western	TRUE	2011-08-24	7.85205	8.75828	12.5956
Y27	Western	FALSE	2011-08-24	NA	9.72202	12.5956
Y33	Barrier island	FALSE	2011-08-24	23.059	21.9068	12.5956
Y37	Western	FALSE	2011-08-24	NA	10.9843	12.5956
Y39	Barrier island	FALSE	2011-08-24	NA	20.4083	12.5956
Y00	Western	FALSE	2011-08-25	20.1513	18.5192	12.8923
Y01	Western	FALSE	2011-08-25	16.8822	17.2983	12.8923
Y02	Western	FALSE	2011-08-25	18.4036	18.5049	12.8923
Y03	Barrier island	FALSE	2011-08-25	19.5282	19.3011	12.8923
Y04	Western	FALSE	2011-08-25	18.4172	18.0413	12.8923
Y07	Western	FALSE	2011-08-25	NA	19.0334	12.8923
Y08	Barrier island	FALSE	2011-08-25	22.4315	19.3717	12.8923
Y09	Barrier island	FALSE	2011-08-25	19.8256	19.8539	12.8923
Y10	Western	FALSE	2011-08-25	NA	16.404	12.8923
Y11	Barrier island	FALSE	2011-08-25	19.4106	19.2504	12.8923
Y12	Western	FALSE	2011-08-25	19.9722	18.7935	12.8923
Y13	Western	FALSE	2011-08-25	15.0151	15.3947	12.8923
Y14	Western	FALSE	2011-08-25	9.32279	9.76911	12.8923
Y15	Western	FALSE	2011-08-25	NA	17.8733	12.8923
Y16	Barrier island	FALSE	2011-08-25	19.9565	19.74	12.8923
Y17	Barrier island	FALSE	2011-08-25	19.6168	19.7371	12.8923
Y18	Western	FALSE	2011-08-25	14.0178	16.2721	12.8923
Y19	Barrier island	FALSE	2011-08-25	NA	19.75	12.8923
Y20	Western	FALSE	2011-08-25	15.0151	16.1282	12.8923
Y22	Western	FALSE	2011-08-25	15.0292	14.1242	12.8923
Y25	Western	TRUE	2011-08-25	12.9472	8.90189	12.8923
Y27	Western	FALSE	2011-08-25	NA	9.89022	12.8923
Y33	Barrier island	FALSE	2011-08-25	20.6045	21.9164	12.8923
Y37	Western	FALSE	2011-08-25	NA	11.0774	12.8923
Y39	Barrier island	FALSE	2011-08-25	NA	20.3878	12.8923
Y00	Western	FALSE	2011-08-26	19.6673	18.5963	13.1248
Y01	Western	FALSE	2011-08-26	14.4057	17.2749	13.1248
Y02	Western	FALSE	2011-08-26	17.0176	18.5025	13.1248
Y03	Barrier island	FALSE	2011-08-26	19.719	19.3022	13.1248
Y04	Western	FALSE	2011-08-26	15.8753	18.1256	13.1248
Y07	Western	FALSE	2011-08-26	19.9812	19.066	13.1248
Y08	Barrier island	FALSE	2011-08-26	22.6142	19.4826	13.1248
Y09	Barrier island	FALSE	2011-08-26	19.9726	19.9912	13.1248
Y10	Western	FALSE	2011-08-26	NA	16.4018	13.1248
Y11	Barrier island	FALSE	2011-08-26	19.9033	19.4405	13.1248
Y12	Western	FALSE	2011-08-26	18.3767	18.8272	13.1248
Y13	Western	FALSE	2011-08-26	14.7041	15.4826	13.1248
Y14	Western	FALSE	2011-08-26	9.53495	9.92357	13.1248
Y15	Western	FALSE	2011-08-26	NA	17.9163	13.1248
Y16	Barrier island	FALSE	2011-08-26	19.2256	19.8777	13.1248
Y17	Barrier island	FALSE	2011-08-26	20.722	19.8596	13.1248
Y18	Western	FALSE	2011-08-26	14.7993	16.2871	13.1248
Y19	Barrier island	FALSE	2011-08-26	NA	19.8211	13.1248
Y20	Western	FALSE	2011-08-26	NA	16.1309	13.1248
Y22	Western	FALSE	2011-08-26	16.1933	14.2441	13.1248
Y25	Western	TRUE	2011-08-26	10.6116	9.10753	13.1248
Y27	Western	FALSE	2011-08-26	NA	10.0437	13.1248
Y33	Barrier island	FALSE	2011-08-26	22.1667	22.0229	13.1248
Y37	Western	FALSE	2011-08-26	NA	11.1279	13.1248
Y39	Barrier island	FALSE	2011-08-26	NA	20.4778	13.1248
Y00	Western	FALSE	2011-08-27	18.6847	17.9282	12.6328
Y01	Western	FALSE	2011-08-27	14.4185	16.4909	12.6328
Y02	Western	FALSE	2011-08-27	16.5968	17.916	12.6328
Y03	Barrier island	FALSE	2011-08-27	22.0286	18.6661	12.6328
Y04	Western	FALSE	2011-08-27	18.8087	17.5086	12.6328
Y07	Western	FALSE	2011-08-27	22.837	18.4424	12.6328
Y08	Barrier island	FALSE	2011-08-27	23.4447	18.9132	12.6328
Y09	Barrier island	FALSE	2011-08-27	NA	19.4587	12.6328
Y10	Western	FALSE	2011-08-27	17.5191	15.7752	12.6328
Y11	Barrier island	FALSE	2011-08-27	18.691	18.9848	12.6328
Y12	Western	FALSE	2011-08-27	21.6783	18.2889	12.6328
Y13	Western	FALSE	2011-08-27	18.7379	14.6597	12.6328
Y14	Western	FALSE	2011-08-27	8.43416	9.12958	12.6328
Y15	Western	FALSE	2011-08-27	16.0804	17.075	12.6328
Y16	Barrier island	FALSE	2011-08-27	19.3863	19.3438	12.6328
Y17	Barrier island	FALSE	2011-08-27	19.8382	19.3114	12.6328
Y18	Western	FALSE	2011-08-27	16.7811	15.6903	12.6328
Y19	Barrier island	FALSE	2011-08-27	NA	19.2082	12.6328
Y20	Western	FALSE	2011-08-27	NA	15.5749	12.6328
Y22	Western	FALSE	2011-08-27	NA	13.6823	12.6328
Y25	Western	TRUE	2011-08-27	NA	8.31145	12.6328
Y27	Western	FALSE	2011-08-27	NA	9.18481	12.6328
Y33	Barrier island	FALSE	2011-08-27	23.6925	21.8615	12.6328
Y37	Western	FALSE	2011-08-27	NA	10.5399	12.6328
Y39	Barrier island	FALSE	2011-08-27	NA	19.9085	12.6328
Y00	Western	FALSE	2011-08-28	19.8663	17.9096	12.3876
Y01	Western	FALSE	2011-08-28	14.9574	16.0067	12.3876
Y02	Western	FALSE	2011-08-28	23.6864	17.5249	12.3876
Y03	Barrier island	FALSE	2011-08-28	NA	18.5357	12.3876
Y04	Western	FALSE	2011-08-28	22.3117	17.3749	12.3876
Y07	Western	FALSE	2011-08-28	NA	18.3588	12.3876
Y08	Barrier island	FALSE	2011-08-28	24.9393	18.9467	12.3876
Y09	Barrier island	FALSE	2011-08-28	20.3931	19.6438	12.3876
Y10	Western	FALSE	2011-08-28	14.2864	15.3616	12.3876
Y11	Barrier island	FALSE	2011-08-28	19.6934	19.1312	12.3876
Y12	Western	FALSE	2011-08-28	21.2584	18.1785	12.3876
Y13	Western	FALSE	2011-08-28	13.0465	13.6439	12.3876
Y14	Western	FALSE	2011-08-28	9.95019	7.61187	12.3876
Y15	Western	FALSE	2011-08-28	NA	16.8887	12.3876
Y16	Barrier island	FALSE	2011-08-28	20.5068	19.5797	12.3876
Y17	Barrier island	FALSE	2011-08-28	18.5519	19.4527	12.3876
Y18	Western	FALSE	2011-08-28	15.002	15.3566	12.3876
Y19	Barrier island	FALSE	2011-08-28	NA	19.4156	12.3876
Y20	Western	FALSE	2011-08-28	15.4581	15.1631	12.3876
Y22	Western	FALSE	2011-08-28	15.7137	12.6978	12.3876
Y25	Western	TRUE	2011-08-28	10.9514	6.39728	12.3876
Y27	Western	FALSE	2011-08-28	4.05249	7.4828	12.3876
Y33	Barrier island	FALSE	2011-08-28	24.9246	22.786	12.3876
Y37	Western	FALSE	2011-08-28	12.7341	9.17813	12.3876
Y39	Barrier island	FALSE	2011-08-28	NA	20.1258	12.3876
Y00	Western	FALSE	2011-08-29	20.9184	18.0836	12.4553
Y01	Western	FALSE	2011-08-29	17.1938	16.304	12.4553
Y02	Western	FALSE	2011-08-29	NA	17.5167	12.4553
Y03	Barrier island	FALSE	2011-08-29	17.9426	18.6426	12.4553
Y04	Western	FALSE	2011-08-29	18.2071	17.5061	12.4553
Y07	Western	FALSE	2011-08-29	NA	18.4474	12.4553
Y08	Barrier island	FALSE	2011-08-29	22.2749	19.571	12.4553
Y09	Barrier island	FALSE	2011-08-29	21.0457	20.6173	12.4553
Y10	Western	FALSE	2011-08-29	14.5952	15.5093	12.4553
Y11	Barrier island	FALSE	2011-08-29	21.4267	20.1741	12.4553
Y12	Western	FALSE	2011-08-29	19.0581	18.1385	12.4553
Y13	Western	FALSE	2011-08-29	14.7186	13.8846	12.4553
Y14	Western	FALSE	2011-08-29	8.34318	7.82433	12.4553
Y15	Western	FALSE	2011-08-29	17.0961	17.1567	12.4553
Y16	Barrier island	FALSE	2011-08-29	23.7244	20.5501	12.4553
Y17	Barrier island	FALSE	2011-08-29	19.6457	20.2882	12.4553
Y18	Western	FALSE	2011-08-29	17.194	15.5648	12.4553
Y19	Barrier island	FALSE	2011-08-29	NA	20.0614	12.4553
Y20	Western	FALSE	2011-08-29	16.8272	15.386	12.4553
Y22	Western	FALSE	2011-08-29	15.2596	12.9192	12.4553
Y25	Western	TRUE	2011-08-29	10.702	6.69588	12.4553
Y27	Western	FALSE	2011-08-29	NA	7.70773	12.4553
Y33	Barrier island	FALSE	2011-08-29	22.2406	22.7504	12.4553
Y37	Western	FALSE	2011-08-29	13.3324	9.31682	12.4553
Y39	Barrier island	FALSE	2011-08-29	NA	20.7185	12.4553
Y00	Western	FALSE	2011-08-30	20.1513	17.8854	12.5519
Y01	Western	FALSE	2011-08-30	16.86	16.2949	12.5519
Y02	Western	FALSE	2011-08-30	14.5317	17.3978	12.5519
Y03	Barrier island	FALSE	2011-08-30	18.3107	18.4075	12.5519
Y04	Western	FALSE	2011-08-30	16.8922	17.3369	12.5519
Y07	Western	FALSE	2011-08-30	19.5241	18.2161	12.5519
Y08	Barrier island	FALSE	2011-08-30	22.7664	19.0814	12.5519
Y09	Barrier island	FALSE	2011-08-30	21.1006	20.7274	12.5519
Y10	Western	FALSE	2011-08-30	16.7825	15.5779	12.5519
Y11	Barrier island	FALSE	2011-08-30	19.6135	20.2782	12.5519
Y12	Western	FALSE	2011-08-30	16.667	17.9048	12.5519
Y13	Western	FALSE	2011-08-30	15.0081	14.1992	12.5519
Y14	Western	FALSE	2011-08-30	12.2909	8.15832	12.5519
Y15	Western	FALSE	2011-08-30	15.3704	17.2172	12.5519
Y16	Barrier island	FALSE	2011-08-30	22.1421	20.6352	12.5519
Y17	Barrier island	FALSE	2011-08-30	22.3181	20.1806	12.5519
Y18	Western	FALSE	2011-08-30	16.2818	15.5816	12.5519
Y19	Barrier island	FALSE	2011-08-30	NA	19.9954	12.5519
Y20	Western	FALSE	2011-08-30	14.8876	15.4299	12.5519
Y22	Western	FALSE	2011-08-30	18.2223	13.1227	12.5519
Y25	Western	TRUE	2011-08-30	11.614	7.07195	12.5519
Y27	Western	FALSE	2011-08-30	10.4407	7.99789	12.5519
Y33	Barrier island	FALSE	2011-08-30	22.5098	22.2665	12.5519
Y37	Western	FALSE	2011-08-30	12.58	9.68419	12.5519
Y39	Barrier island	FALSE	2011-08-30	NA	19.9212	12.5519
Y00	Western	FALSE	2011-08-31	18.9687	17.8173	12.7169
Y01	Western	FALSE	2011-08-31	18.4567	16.8095	12.7169
Y02	Western	FALSE	2011-08-31	16.5767	17.4183	12.7169
Y03	Barrier island	FALSE	2011-08-31	17.9059	18.2291	12.7169
Y04	Western	FALSE	2011-08-31	20.1077	17.3329	12.7169
Y07	Western	FALSE	2011-08-31	21.7699	18.0825	12.7169
Y08	Barrier island	FALSE	2011-08-31	19.0896	18.7852	12.7169
Y09	Barrier island	FALSE	2011-08-31	21.2334	20.7812	12.7169
Y10	Western	FALSE	2011-08-31	NA	15.7714	12.7169
Y11	Barrier island	FALSE	2011-08-31	19.519	20.3337	12.7169
Y12	Western	FALSE	2011-08-31	17.4748	17.7887	12.7169
Y13	Western	FALSE	2011-08-31	15.2773	14.8135	12.7169
Y14	Western	FALSE	2011-08-31	9.51059	8.66085	12.7169
Y15	Western	FALSE	2011-08-31	NA	17.3439	12.7169
Y16	Barrier island	FALSE	2011-08-31	22.5939	20.7276	12.7169
Y17	Barrier island	FALSE	2011-08-31	20.2938	20.5062	12.7169
Y18	Western	FALSE	2011-08-31	12.8143	15.7001	12.7169
Y19	Barrier island	FALSE	2011-08-31	NA	20.3629	12.7169
Y20	Western	FALSE	2011-08-31	13.2578	15.5684	12.7169
Y22	Western	FALSE	2011-08-31	15.6861	13.4902	12.7169
Y25	Western	TRUE	2011-08-31	9.61177	7.79435	12.7169
Y27	Western	FALSE	2011-08-31	7.83123	8.69111	12.7169
Y33	Barrier island	FALSE	2011-08-31	22.6978	22.0552	12.7169
Y37	Western	FALSE	2011-08-31	NA	10.1177	12.7169
Y39	Barrier island	FALSE	2011-08-31	NA	19.4891	12.7169
Y00	Western	FALSE	2011-09-01	22.1146	19.1474	13.3768
Y01	Western	FALSE	2011-09-01	18.741	18.7518	13.3768
Y02	Western	FALSE	2011-09-01	NA	17.3557	13.3768
Y03	Barrier island	FALSE	2011-09-01	NA	19.4042	13.3768
Y04	Western	FALSE	2011-09-01	20.323	17.9652	13.3768
Y07	Western	FALSE	2011-09-01	22.1397	18.9936	13.3768
Y08	Barrier island	FALSE	2011-09-01	NA	20.3801	13.3768
Y09	Barrier island	FALSE	2011-09-01	21.6698	21.5359	13.3768
Y10	Western	FALSE	2011-09-01	17.6195	16.4066	13.3768
Y11	Barrier island	FALSE	2011-09-01	21.2475	21.4217	13.3768
Y12	Western	FALSE	2011-09-01	21.7014	17.9088	13.3768
Y13	Western	FALSE	2011-09-01	17.3201	16.3115	13.3768
Y14	Western	FALSE	2011-09-01	9.31195	10.8093	13.3768
Y15	Western	FALSE	2011-09-01	NA	17.8815	13.3768
Y16	Barrier island	FALSE	2011-09-01	22.2363	21.9969	13.3768
Y17	Barrier island	FALSE	2011-09-01	22.1231	21.7415	13.3768
Y18	Western	FALSE	2011-09-01	15.0821	16.3907	13.3768
Y19	Barrier island	FALSE	2011-09-01	NA	21.8703	13.3768
Y20	Western	FALSE	2011-09-01	16.0059	16.2011	13.3768
Y22	Western	FALSE	2011-09-01	15.739	15.1322	13.3768
Y25	Western	TRUE	2011-09-01	11.1264	10.2332	13.3768
Y27	Western	FALSE	2011-09-01	NA	11.0868	13.3768
Y33	Barrier island	FALSE	2011-09-01	21.6162	22.0872	13.3768
Y37	Western	FALSE	2011-09-01	NA	11.4035	13.3768
Y39	Barrier island	FALSE	2011-09-01	NA	21.4515	13.3768
Y00	Western	FALSE	2011-09-02	19.9236	18.2259	13.4237
Y01	Western	FALSE	2011-09-02	16.5425	17.6971	13.4237
Y02	Western	FALSE	2011-09-02	NA	16.5549	13.4237
Y03	Barrier island	FALSE	2011-09-02	17.9885	18.8772	13.4237
Y04	Western	FALSE	2011-09-02	18.7268	17.3329	13.4237
Y07	Western	FALSE	2011-09-02	20.6889	18.3656	13.4237
Y08	Barrier island	FALSE	2011-09-02	17.6447	19.155	13.4237
Y09	Barrier island	FALSE	2011-09-02	20.1251	19.8717	13.4237
Y10	Western	FALSE	2011-09-02	NA	16.0585	13.4237
Y11	Barrier island	FALSE	2011-09-02	20.3492	19.7217	13.4237
Y12	Western	FALSE	2011-09-02	20.6285	17.5973	13.4237
Y13	Western	FALSE	2011-09-02	13.7012	15.882	13.4237
Y14	Western	FALSE	2011-09-02	11.5115	11.2534	13.4237
Y15	Western	FALSE	2011-09-02	18.5284	17.2317	13.4237
Y16	Barrier island	FALSE	2011-09-02	20.1727	20.1691	13.4237
Y17	Barrier island	FALSE	2011-09-02	20.3492	20.2724	13.4237
Y18	Western	FALSE	2011-09-02	19.4011	16.1021	13.4237
Y19	Barrier island	FALSE	2011-09-02	NA	20.3441	13.4237
Y20	Western	FALSE	2011-09-02	19.2249	15.8656	13.4237
Y22	Western	FALSE	2011-09-02	17.0714	15.1516	13.4237
Y25	Western	TRUE	2011-09-02	12.5557	10.7912	13.4237
Y27	Western	FALSE	2011-09-02	9.25613	11.4718	13.4237
Y33	Barrier island	FALSE	2011-09-02	20.1453	20.5472	13.4237
Y37	Western	FALSE	2011-09-02	11.2151	11.5742	13.4237
Y39	Barrier island	FALSE	2011-09-02	NA	20.1422	13.4237
Y00	Western	FALSE	2011-09-03	18.6005	16.4858	12.7063
Y01	Western	FALSE	2011-09-03	17.9319	16.0037	12.7063
Y02	Western	FALSE	2011-09-03	20.9856	15.5988	12.7063
Y03	Barrier island	FALSE	2011-09-03	20.7609	17.2251	12.7063
Y04	Western	FALSE	2011-09-03	17.6403	15.869	12.7063
Y07	Western	FALSE	2011-09-03	19.1663	16.7676	12.7063
Y08	Barrier island	FALSE	2011-09-03	18.3596	17.254	12.7063
Y09	Barrier island	FALSE	2011-09-03	18.2596	17.851	12.7063
Y10	Western	FALSE	2011-09-03	18.4018	15.0522	12.7063
Y11	Barrier island	FALSE	2011-09-03	18.2029	17.6911	12.7063
Y12	Western	FALSE	2011-09-03	19.6211	16.3429	12.7063
Y13	Western	FALSE	2011-09-03	13.3032	14.4165	12.7063
Y14	Western	FALSE	2011-09-03	17.3602	11.0229	12.7063
Y15	Western	FALSE	2011-09-03	18.0765	15.741	12.7063
Y16	Barrier island	FALSE	2011-09-03	18.4189	18.0669	12.7063
Y17	Barrier island	FALSE	2011-09-03	17.8968	18.1753	12.7063
Y18	Western	FALSE	2011-09-03	17.8892	14.9947	12.7063
Y19	Barrier island	FALSE	2011-09-03	NA	18.1966	12.7063
Y20	Western	FALSE	2011-09-03	17.2125	14.7826	12.7063
Y22	Western	FALSE	2011-09-03	12.5689	14.1941	12.7063
Y25	Western	TRUE	2011-09-03	9.63873	10.6695	12.7063
Y27	Western	FALSE	2011-09-03	12.6636	11.2728	12.7063
Y33	Barrier island	FALSE	2011-09-03	18.1493	18.8679	12.7063
Y37	Western	FALSE	2011-09-03	14.0001	11.3957	12.7063
Y39	Barrier island	FALSE	2011-09-03	18.5333	18.1734	12.7063
Y00	Western	FALSE	2011-09-04	16.4795	15.1701	11.6637
Y01	Western	FALSE	2011-09-04	15.6892	14.7201	11.6637
Y02	Western	FALSE	2011-09-04	17.4011	14.6711	11.6637
Y03	Barrier island	FALSE	2011-09-04	17.1883	16.1095	11.6637
Y04	Western	FALSE	2011-09-04	18.7849	14.6992	11.6637
Y07	Western	FALSE	2011-09-04	17.9053	15.4796	11.6637
Y08	Barrier island	FALSE	2011-09-04	19.6853	15.8935	11.6637
Y09	Barrier island	FALSE	2011-09-04	NA	16.2785	11.6637
Y10	Western	FALSE	2011-09-04	14.2696	13.9653	11.6637
Y11	Barrier island	FALSE	2011-09-04	15.7827	15.4382	11.6637
Y12	Western	FALSE	2011-09-04	15.9769	15.2684	11.6637
Y13	Western	FALSE	2011-09-04	12.8334	13.5319	11.6637
Y14	Western	FALSE	2011-09-04	6.81977	9.55032	11.6637
Y15	Western	FALSE	2011-09-04	16.6925	14.543	11.6637
Y16	Barrier island	FALSE	2011-09-04	16.8895	16.3209	11.6637
Y17	Barrier island	FALSE	2011-09-04	16.5924	16.6237	11.6637
Y18	Western	FALSE	2011-09-04	17.6017	13.9552	11.6637
Y19	Barrier island	FALSE	2011-09-04	NA	16.68	11.6637
Y20	Western	FALSE	2011-09-04	19.8669	13.8458	11.6637
Y22	Western	FALSE	2011-09-04	10.747	13.081	11.6637
Y25	Western	TRUE	2011-09-04	8.09137	8.71099	11.6637
Y27	Western	FALSE	2011-09-04	14.1281	9.82181	11.6637
Y33	Barrier island	FALSE	2011-09-04	14.9331	18.8687	11.6637
Y37	Western	FALSE	2011-09-04	9.44741	10.4366	11.6637
Y39	Barrier island	FALSE	2011-09-04	18.7264	17.2017	11.6637
Y00	Western	FALSE	2011-09-05	17.1133	14.5338	10.677
Y01	Western	FALSE	2011-09-05	NA	13.7629	10.677
Y02	Western	FALSE	2011-09-05	NA	14.3028	10.677
Y03	Barrier island	FALSE	2011-09-05	17.6138	15.9192	10.677
Y04	Western	FALSE	2011-09-05	19.1642	14.0406	10.677
Y07	Western	FALSE	2011-09-05	19.249	15.1146	10.677
Y08	Barrier island	FALSE	2011-09-05	20.9334	15.5853	10.677
Y09	Barrier island	FALSE	2011-09-05	16.291	15.7097	10.677
Y10	Western	FALSE	2011-09-05	NA	13.3018	10.677
Y11	Barrier island	FALSE	2011-09-05	16.0751	14.2124	10.677
Y12	Western	FALSE	2011-09-05	20.0606	15.1564	10.677
Y13	Western	FALSE	2011-09-05	12.1524	12.3395	10.677
Y14	Western	FALSE	2011-09-05	4.90832	6.92375	10.677
Y15	Western	FALSE	2011-09-05	16.4899	13.7281	10.677
Y16	Barrier island	FALSE	2011-09-05	16.6209	15.7378	10.677
Y17	Barrier island	FALSE	2011-09-05	17.3022	16.1851	10.677
Y18	Western	FALSE	2011-09-05	15.6649	13.2766	10.677
Y19	Barrier island	FALSE	2011-09-05	NA	16.3055	10.677
Y20	Western	FALSE	2011-09-05	16.0622	13.1307	10.677
Y22	Western	FALSE	2011-09-05	6.12332	12.0176	10.677
Y25	Western	TRUE	2011-09-05	NA	6.28243	10.677
Y27	Western	FALSE	2011-09-05	NA	7.19267	10.677
Y33	Barrier island	FALSE	2011-09-05	16.8577	19.8511	10.677
Y37	Western	FALSE	2011-09-05	6.07863	8.96324	10.677
Y39	Barrier island	FALSE	2011-09-05	NA	17.3317	10.677
Y00	Western	FALSE	2011-09-06	13.9975	13.1942	9.04714
Y01	Western	FALSE	2011-09-06	14.5781	12.318	9.04714
Y02	Western	FALSE	2011-09-06	21.0777	13.7016	9.04714
Y03	Barrier island	FALSE	2011-09-06	14.5487	14.2898	9.04714
Y04	Western	FALSE	2011-09-06	13.3328	13.3063	9.04714
Y07	Western	FALSE	2011-09-06	14.5507	13.8366	9.04714
Y08	Barrier island	FALSE	2011-09-06	22.834	14.0434	9.04714
Y09	Barrier island	FALSE	2011-09-06	13.4514	13.7871	9.04714
Y10	Western	FALSE	2011-09-06	12.3816	12.6072	9.04714
Y11	Barrier island	FALSE	2011-09-06	NA	12.6351	9.04714
Y12	Western	FALSE	2011-09-06	18.2963	13.9329	9.04714
Y13	Western	FALSE	2011-09-06	5.49728	8.87363	9.04714
Y14	Western	FALSE	2011-09-06	4.43422	4.87857	9.04714
Y15	Western	FALSE	2011-09-06	14.5564	12.6106	9.04714
Y16	Barrier island	FALSE	2011-09-06	15.4048	13.8828	9.04714
Y17	Barrier island	FALSE	2011-09-06	14.1473	14.4048	9.04714
Y18	Western	FALSE	2011-09-06	14.7565	11.7676	9.04714
Y19	Barrier island	FALSE	2011-09-06	NA	14.477	9.04714
Y20	Western	FALSE	2011-09-06	17.1977	11.3801	9.04714
Y22	Western	FALSE	2011-09-06	14.6963	9.07264	9.04714
Y25	Western	TRUE	2011-09-06	4.49599	4.49605	9.04714
Y27	Western	FALSE	2011-09-06	5.58277	4.88465	9.04714
Y33	Barrier island	FALSE	2011-09-06	17.713	17.4137	9.04714
Y37	Western	FALSE	2011-09-06	9.67345	5.9172	9.04714
Y39	Barrier island	FALSE	2011-09-06	NA	15.0728	9.04714
Y00	Western	FALSE	2011-09-07	14.3226	12.2982	8.49383
Y01	Western	FALSE	2011-09-07	19.554	11.0209	8.49383
Y02	Western	FALSE	2011-09-07	12.983	13.3398	8.49383
Y03	Barrier island	FALSE	2011-09-07	13.1728	13.7287	8.49383
Y04	Western	FALSE	2011-09-07	9.81577	12.5208	8.49383
Y07	Western	FALSE	2011-09-07	15.2034	13.4216	8.49383
Y08	Barrier island	FALSE	2011-09-07	NA	13.5755	8.49383
Y09	Barrier island	FALSE	2011-09-07	14.621	13.4852	8.49383
Y10	Western	FALSE	2011-09-07	12.058	11.9397	8.49383
Y11	Barrier island	FALSE	2011-09-07	NA	13.5226	8.49383
Y12	Western	FALSE	2011-09-07	NA	13.4271	8.49383
Y13	Western	FALSE	2011-09-07	4.93056	6.30857	8.49383
Y14	Western	FALSE	2011-09-07	5.15309	3.93756	8.49383
Y15	Western	FALSE	2011-09-07	15.8116	11.3389	8.49383
Y16	Barrier island	FALSE	2011-09-07	12.8291	14.0328	8.49383
Y17	Barrier island	FALSE	2011-09-07	14.621	13.7499	8.49383
Y18	Western	FALSE	2011-09-07	9.03178	9.45694	8.49383
Y19	Barrier island	FALSE	2011-09-07	NA	13.892	8.49383
Y20	Western	FALSE	2011-09-07	5.86843	8.97804	8.49383
Y22	Western	FALSE	2011-09-07	6.90012	6.60065	8.49383
Y25	Western	TRUE	2011-09-07	3.3336	3.57593	8.49383
Y27	Western	FALSE	2011-09-07	3.57156	3.89047	8.49383
Y33	Barrier island	FALSE	2011-09-07	14.5102	16.4283	8.49383
Y37	Western	FALSE	2011-09-07	NA	4.55264	8.49383
Y39	Barrier island	FALSE	2011-09-07	13.354	14.5607	8.49383
Y00	Western	FALSE	2011-09-08	11.7498	11.0038	8.10138
Y01	Western	FALSE	2011-09-08	12.3252	9.25353	8.10138
Y02	Western	FALSE	2011-09-08	13.4818	12.9058	8.10138
Y03	Barrier island	FALSE	2011-09-08	NA	13.1381	8.10138
Y04	Western	FALSE	2011-09-08	12.7668	11.4316	8.10138
Y07	Western	FALSE	2011-09-08	14.4576	13.037	8.10138
Y08	Barrier island	FALSE	2011-09-08	13.8621	13.2504	8.10138
Y09	Barrier island	FALSE	2011-09-08	13.9584	13.9156	8.10138
Y10	Western	FALSE	2011-09-08	12.3339	11.1783	8.10138
Y11	Barrier island	FALSE	2011-09-08	NA	14.2866	8.10138
Y12	Western	FALSE	2011-09-08	11.1237	12.6007	8.10138
Y13	Western	FALSE	2011-09-08	3.92489	5.56097	8.10138
Y14	Western	FALSE	2011-09-08	4.12007	3.47903	8.10138
Y15	Western	FALSE	2011-09-08	11.2787	10.0634	8.10138
Y16	Barrier island	FALSE	2011-09-08	17.5239	14.4731	8.10138
Y17	Barrier island	FALSE	2011-09-08	14.7018	13.6155	8.10138
Y18	Western	FALSE	2011-09-08	4.09072	7.90254	8.10138
Y19	Barrier island	FALSE	2011-09-08	NA	13.7528	8.10138
Y20	Western	FALSE	2011-09-08	4.2308	7.55743	8.10138
Y22	Western	FALSE	2011-09-08	3.64535	5.37507	8.10138
Y25	Western	TRUE	2011-09-08	2.41866	3.21095	8.10138
Y27	Western	FALSE	2011-09-08	2.97115	3.39232	8.10138
Y33	Barrier island	FALSE	2011-09-08	16.9833	15.6038	8.10138
Y37	Western	FALSE	2011-09-08	7.50456	3.82794	8.10138
Y39	Barrier island	FALSE	2011-09-08	NA	13.9987	8.10138
Y00	Western	FALSE	2011-09-09	8.75391	11.4295	8.63044
Y01	Western	FALSE	2011-09-09	6.54734	9.55335	8.63044
Y02	Western	FALSE	2011-09-09	13.2297	12.6723	8.63044
Y03	Barrier island	FALSE	2011-09-09	10.8578	13.0242	8.63044
Y04	Western	FALSE	2011-09-09	10.7596	11.4881	8.63044
Y07	Western	FALSE	2011-09-09	14.3284	12.8881	8.63044
Y08	Barrier island	FALSE	2011-09-09	NA	13.726	8.63044
Y09	Barrier island	FALSE	2011-09-09	16.6407	16.0442	8.63044
Y10	Western	FALSE	2011-09-09	11.4573	10.9096	8.63044
Y11	Barrier island	FALSE	2011-09-09	21.1479	16.3222	8.63044
Y12	Western	FALSE	2011-09-09	7.22726	12.4894	8.63044
Y13	Western	FALSE	2011-09-09	6.55093	6.09664	8.63044
Y14	Western	FALSE	2011-09-09	5.29905	3.53556	8.63044
Y15	Western	FALSE	2011-09-09	6.95346	10.6738	8.63044
Y16	Barrier island	FALSE	2011-09-09	19.3186	16.5894	8.63044
Y17	Barrier island	FALSE	2011-09-09	17.1183	15.1869	8.63044
Y18	Western	FALSE	2011-09-09	4.68104	8.58663	8.63044
Y19	Barrier island	FALSE	2011-09-09	17.1183	14.6918	8.63044
Y20	Western	FALSE	2011-09-09	4.67217	8.5086	8.63044
Y22	Western	FALSE	2011-09-09	3.44848	5.45835	8.63044
Y25	Western	TRUE	2011-09-09	3.20288	3.24512	8.63044
Y27	Western	FALSE	2011-09-09	2.75762	3.42628	8.63044
Y33	Barrier island	FALSE	2011-09-09	17.2921	17.4756	8.63044
Y37	Western	FALSE	2011-09-09	3.19504	3.86509	8.63044
Y39	Barrier island	FALSE	2011-09-09	NA	14.9454	8.63044
Y00	Western	FALSE	2011-09-10	11.6757	11.8256	9.15591
Y01	Western	FALSE	2011-09-10	10.4709	10.0893	9.15591
Y02	Western	FALSE	2011-09-10	12.9816	12.6974	9.15591
Y03	Barrier island	FALSE	2011-09-10	12.393	13.0523	9.15591
Y04	Western	FALSE	2011-09-10	11.5883	11.5925	9.15591
Y07	Western	FALSE	2011-09-10	17.5353	12.9319	9.15591
Y08	Barrier island	FALSE	2011-09-10	15.1328	14.3029	9.15591
Y09	Barrier island	FALSE	2011-09-10	18.5332	17.2979	9.15591
Y10	Western	FALSE	2011-09-10	6.49254	10.9538	9.15591
Y11	Barrier island	FALSE	2011-09-10	18.2986	17.4397	9.15591
Y12	Western	FALSE	2011-09-10	12.6566	12.4924	9.15591
Y13	Western	FALSE	2011-09-10	13.1867	7.15059	9.15591
Y14	Western	FALSE	2011-09-10	3.60626	3.8522	9.15591
Y15	Western	FALSE	2011-09-10	5.58291	11.0729	9.15591
Y16	Barrier island	FALSE	2011-09-10	21.6736	17.6977	9.15591
Y17	Barrier island	FALSE	2011-09-10	13.7064	16.1347	9.15591
Y18	Western	FALSE	2011-09-10	10.5625	9.25643	9.15591
Y19	Barrier island	FALSE	2011-09-10	11.5605	15.0657	9.15591
Y20	Western	FALSE	2011-09-10	12.1641	9.35333	9.15591
Y22	Western	FALSE	2011-09-10	4.36933	6.2291	9.15591
Y25	Western	TRUE	2011-09-10	3.61966	3.45835	9.15591
Y27	Western	FALSE	2011-09-10	5.34372	3.69254	9.15591
Y33	Barrier island	FALSE	2011-09-10	20.0357	19.3669	9.15591
Y37	Western	FALSE	2011-09-10	5.4792	4.30837	9.15591
Y39	Barrier island	FALSE	2011-09-10	NA	15.749	9.15591
Y00	Western	FALSE	2011-09-11	12.0979	12.2802	9.50063
Y01	Western	FALSE	2011-09-11	8.77245	10.6361	9.50063
Y02	Western	FALSE	2011-09-11	12.9994	12.7604	9.50063
Y03	Barrier island	FALSE	2011-09-11	13.2157	13.2002	9.50063
Y04	Western	FALSE	2011-09-11	7.59554	11.9041	9.50063
Y07	Western	FALSE	2011-09-11	17.6952	13.0434	9.50063
Y08	Barrier island	FALSE	2011-09-11	23.0211	14.8323	9.50063
Y09	Barrier island	FALSE	2011-09-11	19.6761	18.0446	9.50063
Y10	Western	FALSE	2011-09-11	10.904	11.0034	9.50063
Y11	Barrier island	FALSE	2011-09-11	NA	18.0254	9.50063
Y12	Western	FALSE	2011-09-11	9.24606	12.6283	9.50063
Y13	Western	FALSE	2011-09-11	8.60768	8.19528	9.50063
Y14	Western	FALSE	2011-09-11	3.71684	4.06009	9.50063
Y15	Western	FALSE	2011-09-11	7.03267	11.615	9.50063
Y16	Barrier island	FALSE	2011-09-11	21.7582	18.3899	9.50063
Y17	Barrier island	FALSE	2011-09-11	17.9647	17.0852	9.50063
Y18	Western	FALSE	2011-09-11	11.8694	9.77687	9.50063
Y19	Barrier island	FALSE	2011-09-11	16.6422	16.0782	9.50063
Y20	Western	FALSE	2011-09-11	9.74759	9.85939	9.50063
Y22	Western	FALSE	2011-09-11	4.22075	6.95273	9.50063
Y25	Western	TRUE	2011-09-11	5.00887	3.64259	9.50063
Y27	Western	FALSE	2011-09-11	3.36864	3.89963	9.50063
Y33	Barrier island	FALSE	2011-09-11	14.4885	20.3143	9.50063
Y37	Western	FALSE	2011-09-11	6.4649	4.6463	9.50063
Y39	Barrier island	FALSE	2011-09-11	18.6286	16.4114	9.50063
Y00	Western	FALSE	2011-09-12	12.6362	12.8397	9.72476
Y01	Western	FALSE	2011-09-12	10.1772	10.9694	9.72476
Y02	Western	FALSE	2011-09-12	NA	12.8415	9.72476
Y03	Barrier island	FALSE	2011-09-12	13.1487	13.3312	9.72476
Y04	Western	FALSE	2011-09-12	13.6754	12.2306	9.72476
Y07	Western	FALSE	2011-09-12	NA	13.1779	9.72476
Y08	Barrier island	FALSE	2011-09-12	12.3108	14.6806	9.72476
Y09	Barrier island	FALSE	2011-09-12	19.0296	18.8663	9.72476
Y10	Western	FALSE	2011-09-12	12.6797	11.0087	9.72476
Y11	Barrier island	FALSE	2011-09-12	NA	18.3711	9.72476
Y12	Western	FALSE	2011-09-12	15.2175	12.733	9.72476
Y13	Western	FALSE	2011-09-12	10.7744	9.02654	9.72476
Y14	Western	FALSE	2011-09-12	4.37866	4.34184	9.72476
Y15	Western	FALSE	2011-09-12	19.6874	12.2766	9.72476
Y16	Barrier island	FALSE	2011-09-12	18.6333	18.8001	9.72476
Y17	Barrier island	FALSE	2011-09-12	17.1217	17.0783	9.72476
Y18	Western	FALSE	2011-09-12	8.96512	10.2283	9.72476
Y19	Barrier island	FALSE	2011-09-12	13.8497	16.3733	9.72476
Y20	Western	FALSE	2011-09-12	6.94157	10.3215	9.72476
Y22	Western	FALSE	2011-09-12	7.0785	7.50245	9.72476
Y25	Western	TRUE	2011-09-12	3.26984	3.86722	9.72476
Y27	Western	FALSE	2011-09-12	5.1647	4.14808	9.72476
Y33	Barrier island	FALSE	2011-09-12	15.0794	21.1493	9.72476
Y37	Western	FALSE	2011-09-12	3.48624	4.95986	9.72476
Y39	Barrier island	FALSE	2011-09-12	NA	15.691	9.72476
Y00	Western	FALSE	2011-09-13	9.81615	12.247	9.62141
Y01	Western	FALSE	2011-09-13	12.2223	10.718	9.62141
Y02	Western	FALSE	2011-09-13	13.0099	12.7273	9.62141
Y03	Barrier island	FALSE	2011-09-13	12.7536	12.9342	9.62141
Y04	Western	FALSE	2011-09-13	13.2118	11.8473	9.62141
Y07	Western	FALSE	2011-09-13	NA	12.9519	9.62141
Y08	Barrier island	FALSE	2011-09-13	23.014	13.4373	9.62141
Y09	Barrier island	FALSE	2011-09-13	NA	18.1391	9.62141
Y10	Western	FALSE	2011-09-13	NA	10.8825	9.62141
Y11	Barrier island	FALSE	2011-09-13	19.4754	17.1253	9.62141
Y12	Western	FALSE	2011-09-13	13.1609	12.321	9.62141
Y13	Western	FALSE	2011-09-13	7.38945	8.79688	9.62141
Y14	Western	FALSE	2011-09-13	6.29746	4.10788	9.62141
Y15	Western	FALSE	2011-09-13	10.4253	11.9076	9.62141
Y16	Barrier island	FALSE	2011-09-13	NA	17.9156	9.62141
Y17	Barrier island	FALSE	2011-09-13	17.6528	15.8506	9.62141
Y18	Western	FALSE	2011-09-13	9.52713	10.0487	9.62141
Y19	Barrier island	FALSE	2011-09-13	12.2168	15.311	9.62141
Y20	Western	FALSE	2011-09-13	9.0778	10.1377	9.62141
Y22	Western	FALSE	2011-09-13	6.8117	7.57931	9.62141
Y25	Western	TRUE	2011-09-13	6.28039	3.61228	9.62141
Y27	Western	FALSE	2011-09-13	10.5731	3.95119	9.62141
Y33	Barrier island	FALSE	2011-09-13	13.5673	19.6151	9.62141
Y37	Western	FALSE	2011-09-13	3.34809	4.85068	9.62141
Y39	Barrier island	FALSE	2011-09-13	19.7755	14.3044	9.62141
Y00	Western	FALSE	2011-09-14	12.0413	13.1426	9.89492
Y01	Western	FALSE	2011-09-14	12.5377	11.7186	9.89492
Y02	Western	FALSE	2011-09-14	12.3822	12.8007	9.89492
Y03	Barrier island	FALSE	2011-09-14	14.2847	13.233	9.89492
Y04	Western	FALSE	2011-09-14	8.22933	12.3236	9.89492
Y07	Western	FALSE	2011-09-14	NA	13.0438	9.89492
Y08	Barrier island	FALSE	2011-09-14	18.048	15.1093	9.89492
Y09	Barrier island	FALSE	2011-09-14	20.6705	19.5142	9.89492
Y10	Western	FALSE	2011-09-14	11.2302	10.9878	9.89492
Y11	Barrier island	FALSE	2011-09-14	22.207	18.719	9.89492
Y12	Western	FALSE	2011-09-14	11.6839	12.6512	9.89492
Y13	Western	FALSE	2011-09-14	6.73377	9.89136	9.89492
Y14	Western	FALSE	2011-09-14	4.56477	4.68965	9.89492
Y15	Western	FALSE	2011-09-14	NA	12.5514	9.89492
Y16	Barrier island	FALSE	2011-09-14	23.9937	19.3483	9.89492
Y17	Barrier island	FALSE	2011-09-14	20.2836	18.314	9.89492
Y18	Western	FALSE	2011-09-14	11.7779	10.719	9.89492
Y19	Barrier island	FALSE	2011-09-14	NA	17.493	9.89492
Y20	Western	FALSE	2011-09-14	9.32124	10.8711	9.89492
Y22	Western	FALSE	2011-09-14	7.79139	8.2516	9.89492
Y25	Western	TRUE	2011-09-14	4.24075	4.09574	9.89492
Y27	Western	FALSE	2011-09-14	5.47565	4.52793	9.89492
Y33	Barrier island	FALSE	2011-09-14	24.5533	21.5834	9.89492
Y37	Western	FALSE	2011-09-14	5.36153	5.41051	9.89492
Y39	Barrier island	FALSE	2011-09-14	24.5298	16.5767	9.89492
Y00	Western	FALSE	2011-09-15	13.8647	13.5428	9.9371
Y01	Western	FALSE	2011-09-15	NA	12.0845	9.9371
Y02	Western	FALSE	2011-09-15	12.9994	12.8837	9.9371
Y03	Barrier island	FALSE	2011-09-15	14.5067	13.6527	9.9371
Y04	Western	FALSE	2011-09-15	11.8377	12.6181	9.9371
Y07	Western	FALSE	2011-09-15	NA	13.3909	9.9371
Y08	Barrier island	FALSE	2011-09-15	25.7937	15.6045	9.9371
Y09	Barrier island	FALSE	2011-09-15	16.5235	19.4278	9.9371
Y10	Western	FALSE	2011-09-15	NA	11.1485	9.9371
Y11	Barrier island	FALSE	2011-09-15	NA	18.7179	9.9371
Y12	Western	FALSE	2011-09-15	11.6135	12.8622	9.9371
Y13	Western	FALSE	2011-09-15	11.685	10.2338	9.9371
Y14	Western	FALSE	2011-09-15	3.77373	4.8168	9.9371
Y15	Western	FALSE	2011-09-15	NA	12.7942	9.9371
Y16	Barrier island	FALSE	2011-09-15	25.11	19.2856	9.9371
Y17	Barrier island	FALSE	2011-09-15	19.6187	18.3013	9.9371
Y18	Western	FALSE	2011-09-15	13.5586	10.9102	9.9371
Y19	Barrier island	FALSE	2011-09-15	NA	17.5279	9.9371
Y20	Western	FALSE	2011-09-15	14.6224	11.0403	9.9371
Y22	Western	FALSE	2011-09-15	8.29175	8.59295	9.9371
Y25	Western	TRUE	2011-09-15	4.99743	4.16144	9.9371
Y27	Western	FALSE	2011-09-15	7.20935	4.66168	9.9371
Y33	Barrier island	FALSE	2011-09-15	NA	21.5512	9.9371
Y37	Western	FALSE	2011-09-15	4.74091	5.67025	9.9371
Y39	Barrier island	FALSE	2011-09-15	20.7146	17.0959	9.9371
Y00	Western	FALSE	2011-09-16	15.5216	13.9435	9.895
Y01	Western	FALSE	2011-09-16	19.8225	12.4746	9.895
Y02	Western	FALSE	2011-09-16	23.946	12.7641	9.895
Y03	Barrier island	FALSE	2011-09-16	15.0106	14.2931	9.895
Y04	Western	FALSE	2011-09-16	13.6067	12.7021	9.895
Y07	Western	FALSE	2011-09-16	NA	13.982	9.895
Y08	Barrier island	FALSE	2011-09-16	16.7553	16.4461	9.895
Y09	Barrier island	FALSE	2011-09-16	20.5327	19.8125	9.895
Y10	Western	FALSE	2011-09-16	NA	10.8085	9.895
Y11	Barrier island	FALSE	2011-09-16	22.1211	19.3078	9.895
Y12	Western	FALSE	2011-09-16	NA	13.1029	9.895
Y13	Western	FALSE	2011-09-16	6.81596	10.0412	9.895
Y14	Western	FALSE	2011-09-16	7.07877	4.59647	9.895
Y15	Western	FALSE	2011-09-16	8.23286	13.0213	9.895
Y16	Barrier island	FALSE	2011-09-16	19.3147	19.8105	9.895
Y17	Barrier island	FALSE	2011-09-16	18.729	19.3619	9.895
Y18	Western	FALSE	2011-09-16	7.06956	11.115	9.895
Y19	Barrier island	FALSE	2011-09-16	NA	19.4504	9.895
Y20	Western	FALSE	2011-09-16	6.41679	11.2202	9.895
Y22	Western	FALSE	2011-09-16	5.15506	8.33997	9.895
Y25	Western	TRUE	2011-09-16	4.50413	4.00292	9.895
Y27	Western	FALSE	2011-09-16	4.69441	4.45021	9.895
Y33	Barrier island	FALSE	2011-09-16	24.9086	20.5716	9.895
Y37	Western	FALSE	2011-09-16	2.39683	5.29296	9.895
Y39	Barrier island	FALSE	2011-09-16	17.5416	18.1382	9.895
Y00	Western	FALSE	2011-09-17	24.0966	15.2617	10.301
Y01	Western	FALSE	2011-09-17	NA	13.4105	10.301
Y02	Western	FALSE	2011-09-17	NA	12.8313	10.301
Y03	Barrier island	FALSE	2011-09-17	18.8139	15.7157	10.301
Y04	Western	FALSE	2011-09-17	22.1418	13.6482	10.301
Y07	Western	FALSE	2011-09-17	NA	15.2054	10.301
Y08	Barrier island	FALSE	2011-09-17	14.0745	17.7383	10.301
Y09	Barrier island	FALSE	2011-09-17	20.946	20.2423	10.301
Y10	Western	FALSE	2011-09-17	13.0717	10.8663	10.301
Y11	Barrier island	FALSE	2011-09-17	21.5681	19.9963	10.301
Y12	Western	FALSE	2011-09-17	14.8967	13.9234	10.301
Y13	Western	FALSE	2011-09-17	7.12328	10.8642	10.301
Y14	Western	FALSE	2011-09-17	5.27423	5.62106	10.301
Y15	Western	FALSE	2011-09-17	9.31049	14.0112	10.301
Y16	Barrier island	FALSE	2011-09-17	19.8296	20.275	10.301
Y17	Barrier island	FALSE	2011-09-17	20.5622	19.9391	10.301
Y18	Western	FALSE	2011-09-17	11.0485	11.7312	10.301
Y19	Barrier island	FALSE	2011-09-17	NA	19.9952	10.301
Y20	Western	FALSE	2011-09-17	12.1222	11.7998	10.301
Y22	Western	FALSE	2011-09-17	10.217	9.14313	10.301
Y25	Western	TRUE	2011-09-17	13.9186	5.13006	10.301
Y27	Western	FALSE	2011-09-17	8.14555	5.5733	10.301
Y33	Barrier island	FALSE	2011-09-17	21.4916	21.2959	10.301
Y37	Western	FALSE	2011-09-17	3.10283	5.88565	10.301
Y39	Barrier island	FALSE	2011-09-17	17.3968	19.0292	10.301
Y00	Western	FALSE	2011-09-18	9.26537	17.231	11.0419
Y01	Western	FALSE	2011-09-18	12.6667	15.5164	11.0419
Y02	Western	FALSE	2011-09-18	12.5705	13.4953	11.0419
Y03	Barrier island	FALSE	2011-09-18	18.6847	17.4599	11.0419
Y04	Western	FALSE	2011-09-18	14.0329	15.7203	11.0419
Y07	Western	FALSE	2011-09-18	NA	16.9234	11.0419
Y08	Barrier island	FALSE	2011-09-18	NA	19.3383	11.0419
Y09	Barrier island	FALSE	2011-09-18	NA	21.2273	11.0419
Y10	Western	FALSE	2011-09-18	NA	11.4925	11.0419
Y11	Barrier island	FALSE	2011-09-18	22.8133	20.8774	11.0419
Y12	Western	FALSE	2011-09-18	17.7996	15.4009	11.0419
Y13	Western	FALSE	2011-09-18	9.68987	12.7143	11.0419
Y14	Western	FALSE	2011-09-18	9.99846	7.34016	11.0419
Y15	Western	FALSE	2011-09-18	20.3026	16.009	11.0419
Y16	Barrier island	FALSE	2011-09-18	20.3445	21.1124	11.0419
Y17	Barrier island	FALSE	2011-09-18	21.6853	20.9806	11.0419
Y18	Western	FALSE	2011-09-18	12.1547	12.8836	11.0419
Y19	Barrier island	FALSE	2011-09-18	NA	21.0435	11.0419
Y20	Western	FALSE	2011-09-18	11.566	12.7233	11.0419
Y22	Western	FALSE	2011-09-18	10.108	11.0057	11.0419
Y25	Western	TRUE	2011-09-18	9.14642	6.77005	11.0419
Y27	Western	FALSE	2011-09-18	7.70353	7.27912	11.0419
Y33	Barrier island	FALSE	2011-09-18	21.9355	22.1307	11.0419
Y37	Western	FALSE	2011-09-18	5.92898	7.09869	11.0419
Y39	Barrier island	FALSE	2011-09-18	NA	20.3846	11.0419
Y00	Western	FALSE	2011-09-19	21.9141	18.2067	11.8146
Y01	Western	FALSE	2011-09-19	19.9603	16.7734	11.8146
Y02	Western	FALSE	2011-09-19	12.3445	14.3245	11.8146
Y03	Barrier island	FALSE	2011-09-19	21.4245	18.3311	11.8146
Y04	Western	FALSE	2011-09-19	15.6649	16.7943	11.8146
Y07	Western	FALSE	2011-09-19	NA	17.8464	11.8146
Y08	Barrier island	FALSE	2011-09-19	21.5533	19.7082	11.8146
Y09	Barrier island	FALSE	2011-09-19	21.7444	21.2793	11.8146
Y10	Western	FALSE	2011-09-19	16.3159	12.2361	11.8146
Y11	Barrier island	FALSE	2011-09-19	21.8987	20.8937	11.8146
Y12	Western	FALSE	2011-09-19	15.7321	16.3504	11.8146
Y13	Western	FALSE	2011-09-19	12.0691	13.937	11.8146
Y14	Western	FALSE	2011-09-19	9.39866	8.41663	11.8146
Y15	Western	FALSE	2011-09-19	10.625	16.8785	11.8146
Y16	Barrier island	FALSE	2011-09-19	21.0381	21.1756	11.8146
Y17	Barrier island	FALSE	2011-09-19	21.7121	21.0735	11.8146
Y18	Western	FALSE	2011-09-19	14.1363	13.8975	11.8146
Y19	Barrier island	FALSE	2011-09-19	NA	21.1742	11.8146
Y20	Western	FALSE	2011-09-19	16.2728	13.403	11.8146
Y22	Western	FALSE	2011-09-19	13.8318	12.5012	11.8146
Y25	Western	TRUE	2011-09-19	11.439	7.92362	11.8146
Y27	Western	FALSE	2011-09-19	11.7652	8.43234	11.8146
Y33	Barrier island	FALSE	2011-09-19	21.985	22.2303	11.8146
Y37	Western	FALSE	2011-09-19	14.0594	7.79364	11.8146
Y39	Barrier island	FALSE	2011-09-19	20.581	20.7661	11.8146
Y00	Western	FALSE	2011-09-20	18.7575	17.6158	11.6886
Y01	Western	FALSE	2011-09-20	NA	16.1109	11.6886
Y02	Western	FALSE	2011-09-20	NA	14.1147	11.6886
Y03	Barrier island	FALSE	2011-09-20	NA	17.8808	11.6886
Y04	Western	FALSE	2011-09-20	16.4728	16.2153	11.6886
Y07	Western	FALSE	2011-09-20	NA	17.3281	11.6886
Y08	Barrier island	FALSE	2011-09-20	21.2829	19.3079	11.6886
Y09	Barrier island	FALSE	2011-09-20	21.068	20.8676	11.6886
Y10	Western	FALSE	2011-09-20	9.32581	12.2598	11.6886
Y11	Barrier island	FALSE	2011-09-20	22.4183	20.4996	11.6886
Y12	Western	FALSE	2011-09-20	9.50127	16.0898	11.6886
Y13	Western	FALSE	2011-09-20	9.01622	13.4642	11.6886
Y14	Western	FALSE	2011-09-20	9.30696	8.02123	11.6886
Y15	Western	FALSE	2011-09-20	15.9601	16.361	11.6886
Y16	Barrier island	FALSE	2011-09-20	22.166	20.7866	11.6886
Y17	Barrier island	FALSE	2011-09-20	21.1129	20.6227	11.6886
Y18	Western	FALSE	2011-09-20	15.2743	13.6049	11.6886
Y19	Barrier island	FALSE	2011-09-20	16.5378	20.576	11.6886
Y20	Western	FALSE	2011-09-20	16.1013	13.2056	11.6886
Y22	Western	FALSE	2011-09-20	8.85731	12.0216	11.6886
Y25	Western	TRUE	2011-09-20	8.17571	7.51889	11.6886
Y27	Western	FALSE	2011-09-20	7.59691	8.00603	11.6886
Y33	Barrier island	FALSE	2011-09-20	22.1161	22.1129	11.6886
Y37	Western	FALSE	2011-09-20	8.16336	7.6757	11.6886
Y39	Barrier island	FALSE	2011-09-20	20.9094	20.3602	11.6886
Y00	Western	FALSE	2011-09-21	18.942	17.8957	11.7681
Y01	Western	FALSE	2011-09-21	16.0812	16.2905	11.7681
Y02	Western	FALSE	2011-09-21	12.6913	14.5004	11.7681
Y03	Barrier island	FALSE	2011-09-21	NA	18.1376	11.7681
Y04	Western	FALSE	2011-09-21	16.3461	16.4677	11.7681
Y07	Western	FALSE	2011-09-21	NA	17.7701	11.7681
Y08	Barrier island	FALSE	2011-09-21	21.2597	19.6478	11.7681
Y09	Barrier island	FALSE	2011-09-21	21.1725	21.1274	11.7681
Y10	Western	FALSE	2011-09-21	NA	12.4474	11.7681
Y11	Barrier island	FALSE	2011-09-21	20.8229	20.7648	11.7681
Y12	Western	FALSE	2011-09-21	9.44491	16.6465	11.7681
Y13	Western	FALSE	2011-09-21	11.4226	13.536	11.7681
Y14	Western	FALSE	2011-09-21	8.77386	7.83949	11.7681
Y15	Western	FALSE	2011-09-21	21.1226	16.6516	11.7681
Y16	Barrier island	FALSE	2011-09-21	20.6242	21.0565	11.7681
Y17	Barrier island	FALSE	2011-09-21	21.6051	20.7648	11.7681
Y18	Western	FALSE	2011-09-21	14.9308	13.8037	11.7681
Y19	Barrier island	FALSE	2011-09-21	20.7556	20.7017	11.7681
Y20	Western	FALSE	2011-09-21	14.1878	13.4297	11.7681
Y22	Western	FALSE	2011-09-21	9.62423	12.0038	11.7681
Y25	Western	TRUE	2011-09-21	6.31542	7.25343	11.7681
Y27	Western	FALSE	2011-09-21	10.7033	7.8074	11.7681
Y33	Barrier island	FALSE	2011-09-21	23.8266	22.5618	11.7681
Y37	Western	FALSE	2011-09-21	7.71978	7.65761	11.7681
Y39	Barrier island	FALSE	2011-09-21	20.9306	20.7563	11.7681
Y00	Western	FALSE	2011-09-22	14.0212	18.4927	12.2921
Y01	Western	FALSE	2011-09-22	11.6448	17.2072	12.2921
Y02	Western	FALSE	2011-09-22	12.7836	15.0719	12.2921
Y03	Barrier island	FALSE	2011-09-22	NA	18.7164	12.2921
Y04	Western	FALSE	2011-09-22	14.418	17.2406	12.2921
Y07	Western	FALSE	2011-09-22	NA	18.2687	12.2921
Y08	Barrier island	FALSE	2011-09-22	24.0315	20.1604	12.2921
Y09	Barrier island	FALSE	2011-09-22	21.6212	21.5626	12.2921
Y10	Western	FALSE	2011-09-22	NA	12.9066	12.2921
Y11	Barrier island	FALSE	2011-09-22	21.7974	21.4136	12.2921
Y12	Western	FALSE	2011-09-22	18.642	17.0537	12.2921
Y13	Western	FALSE	2011-09-22	13.3816	14.3994	12.2921
Y14	Western	FALSE	2011-09-22	12.0837	8.4247	12.2921
Y15	Western	FALSE	2011-09-22	17.7974	17.4089	12.2921
Y16	Barrier island	FALSE	2011-09-22	22.2929	21.5787	12.2921
Y17	Barrier island	FALSE	2011-09-22	22.1313	21.3229	12.2921
Y18	Western	FALSE	2011-09-22	19.4968	14.5177	12.2921
Y19	Barrier island	FALSE	2011-09-22	21.735	21.3139	12.2921
Y20	Western	FALSE	2011-09-22	19.7648	14.0739	12.2921
Y22	Western	FALSE	2011-09-22	13.1615	12.8326	12.2921
Y25	Western	TRUE	2011-09-22	7.60268	7.76094	12.2921
Y27	Western	FALSE	2011-09-22	10.9769	8.43575	12.2921
Y33	Barrier island	FALSE	2011-09-22	23.0294	22.6891	12.2921
Y37	Western	FALSE	2011-09-22	8.28252	8.00514	12.2921
Y39	Barrier island	FALSE	2011-09-22	19.7139	21.0583	12.2921
Y00	Western	FALSE	2011-09-23	14.6847	18.0444	12.2814
Y01	Western	FALSE	2011-09-23	17.6773	16.5599	12.2814
Y02	Western	FALSE	2011-09-23	11.8606	14.7122	12.2814
Y03	Barrier island	FALSE	2011-09-23	19.9206	18.2505	12.2814
Y04	Western	FALSE	2011-09-23	16.5468	16.6675	12.2814
Y07	Western	FALSE	2011-09-23	NA	17.7979	12.2814
Y08	Barrier island	FALSE	2011-09-23	22.0616	19.8166	12.2814
Y10	Western	FALSE	2011-09-23	NA	12.7035	12.2814
Y11	Barrier island	FALSE	2011-09-23	22.1486	21.3377	12.2814
Y12	Western	FALSE	2011-09-23	NA	16.5871	12.2814
Y13	Western	FALSE	2011-09-23	12.552	14.0799	12.2814
Y14	Western	FALSE	2011-09-23	9.70791	8.31227	12.2814
Y15	Western	FALSE	2011-09-23	NA	16.935	12.2814
Y16	Barrier island	FALSE	2011-09-23	21.1893	21.5281	12.2814
Y17	Barrier island	FALSE	2011-09-23	21.4459	21.2309	12.2814
Y18	Western	FALSE	2011-09-23	11.7778	14.2321	12.2814
Y19	Barrier island	FALSE	2011-09-23	23.2972	21.1117	12.2814
Y20	Western	FALSE	2011-09-23	12.3092	13.9004	12.2814
Y22	Western	FALSE	2011-09-23	13.8932	12.5687	12.2814
Y25	Western	TRUE	2011-09-23	6.27829	7.66913	12.2814
Y27	Western	FALSE	2011-09-23	7.08321	8.31391	12.2814
Y33	Barrier island	FALSE	2011-09-23	22.4049	22.7727	12.2814
Y37	Western	FALSE	2011-09-23	5.86095	8.07156	12.2814
Y39	Barrier island	FALSE	2011-09-23	25.4298	20.8554	12.2814
Y00	Western	FALSE	2011-09-24	11.776	17.3453	12.1441
Y01	Western	FALSE	2011-09-24	NA	15.9237	12.1441
Y02	Western	FALSE	2011-09-24	NA	14.2972	12.1441
Y03	Barrier island	FALSE	2011-09-24	19.1174	17.574	12.1441
Y04	Western	FALSE	2011-09-24	11.8921	15.9695	12.1441
Y07	Western	FALSE	2011-09-24	NA	17.0216	12.1441
Y08	Barrier island	FALSE	2011-09-24	25.8447	19.1518	12.1441
Y10	Western	FALSE	2011-09-24	13.9962	12.4882	12.1441
Y11	Barrier island	FALSE	2011-09-24	23.155	21.2603	12.1441
Y12	Western	FALSE	2011-09-24	NA	15.9237	12.1441
Y13	Western	FALSE	2011-09-24	9.48294	13.548	12.1441
Y14	Western	FALSE	2011-09-24	10.3317	7.83197	12.1441
Y15	Western	FALSE	2011-09-24	17.4379	16.2902	12.1441
Y16	Barrier island	FALSE	2011-09-24	23.7406	21.479	12.1441
Y17	Barrier island	FALSE	2011-09-24	21.1685	20.9666	12.1441
Y18	Western	FALSE	2011-09-24	9.81672	13.8996	12.1441
Y19	Barrier island	FALSE	2011-09-24	22.5265	20.6795	12.1441
Y20	Western	FALSE	2011-09-24	10.249	13.7078	12.1441
Y22	Western	FALSE	2011-09-24	11.0348	12.0122	12.1441
Y25	Western	TRUE	2011-09-24	9.32208	7.24075	12.1441
Y27	Western	FALSE	2011-09-24	8.10706	7.81426	12.1441
Y33	Barrier island	FALSE	2011-09-24	22.7994	22.7675	12.1441
Y37	Western	FALSE	2011-09-24	11.678	7.9468	12.1441
Y39	Barrier island	FALSE	2011-09-24	24.9962	20.3424	12.1441
Y00	Western	FALSE	2011-09-25	20.9524	17.3843	12.3091
Y01	Western	FALSE	2011-09-25	9.43618	15.9153	12.3091
Y02	Western	FALSE	2011-09-25	13.111	14.2065	12.3091
Y03	Barrier island	FALSE	2011-09-25	NA	17.5103	12.3091
Y04	Western	FALSE	2011-09-25	15.0081	15.9727	12.3091
Y07	Western	FALSE	2011-09-25	NA	17.0812	12.3091
Y08	Barrier island	FALSE	2011-09-25	15.5376	19.2607	12.3091
Y10	Western	FALSE	2011-09-25	14.8266	12.542	12.3091
Y11	Barrier island	FALSE	2011-09-25	NA	21.6213	12.3091
Y12	Western	FALSE	2011-09-25	NA	15.9818	12.3091
Y13	Western	FALSE	2011-09-25	11.7216	13.6212	12.3091
Y14	Western	FALSE	2011-09-25	9.44333	7.90423	12.3091
Y15	Western	FALSE	2011-09-25	13.293	16.2513	12.3091
Y16	Barrier island	FALSE	2011-09-25	21.265	21.8868	12.3091
Y17	Barrier island	FALSE	2011-09-25	21.8434	21.1261	12.3091
Y18	Western	FALSE	2011-09-25	10.0715	14.0012	12.3091
Y19	Barrier island	FALSE	2011-09-25	26.1735	20.5921	12.3091
Y20	Western	FALSE	2011-09-25	9.25189	13.8802	12.3091
Y22	Western	FALSE	2011-09-25	12.8487	12.0628	12.3091
Y25	Western	TRUE	2011-09-25	8.6157	7.24154	12.3091
Y27	Western	FALSE	2011-09-25	7.33089	7.88465	12.3091
Y33	Barrier island	FALSE	2011-09-25	23.3595	23.3514	12.3091
Y37	Western	FALSE	2011-09-25	5.98803	8.10592	12.3091
Y39	Barrier island	FALSE	2011-09-25	23.6981	20.5812	12.3091
Y00	Western	FALSE	2011-09-26	22.5043	18.683	12.656
Y01	Western	FALSE	2011-09-26	17.6541	16.824	12.656
Y02	Western	FALSE	2011-09-26	NA	15.3194	12.656
Y03	Barrier island	FALSE	2011-09-26	18.7648	18.8127	12.656
Y04	Western	FALSE	2011-09-26	15.6281	17.17	12.656
Y07	Western	FALSE	2011-09-26	NA	18.4678	12.656
Y08	Barrier island	FALSE	2011-09-26	25.0591	20.8982	12.656
Y10	Western	FALSE	2011-09-26	NA	13.0037	12.656
Y11	Barrier island	FALSE	2011-09-26	21.7698	22.2337	12.656
Y12	Western	FALSE	2011-09-26	NA	17.6321	12.656
Y13	Western	FALSE	2011-09-26	13.8008	14.266	12.656
Y14	Western	FALSE	2011-09-26	9.6638	8.47286	12.656
Y15	Western	FALSE	2011-09-26	NA	17.1986	12.656
Y16	Barrier island	FALSE	2011-09-26	21.3441	22.7966	12.656
Y17	Barrier island	FALSE	2011-09-26	21.4093	22.1436	12.656
Y18	Western	FALSE	2011-09-26	12.3843	14.7573	12.656
Y19	Barrier island	FALSE	2011-09-26	20.233	21.7105	12.656
Y20	Western	FALSE	2011-09-26	15.7924	14.4801	12.656
Y22	Western	FALSE	2011-09-26	14.9528	12.7456	12.656
Y25	Western	TRUE	2011-09-26	15.8076	7.7663	12.656
Y27	Western	FALSE	2011-09-26	11.2911	8.49281	12.656
Y33	Barrier island	FALSE	2011-09-26	26.9651	25.7476	12.656
Y37	Western	FALSE	2011-09-26	12.2329	8.49473	12.656
Y39	Barrier island	FALSE	2011-09-26	23.6989	22.802	12.656
Y00	Western	FALSE	2011-09-27	20.1334	19.6574	12.5757
Y01	Western	FALSE	2011-09-27	NA	17.4041	12.5757
Y02	Western	FALSE	2011-09-27	24.3338	17.7284	12.5757
Y03	Barrier island	FALSE	2011-09-27	20.7346	20.4017	12.5757
Y04	Western	FALSE	2011-09-27	22.2107	18.3157	12.5757
Y07	Western	FALSE	2011-09-27	NA	20.1249	12.5757
Y08	Barrier island	FALSE	2011-09-27	21.861	21.7009	12.5757
Y10	Western	FALSE	2011-09-27	18.1839	13.704	12.5757
Y12	Western	FALSE	2011-09-27	NA	19.5528	12.5757
Y13	Western	FALSE	2011-09-27	16.0611	14.5716	12.5757
Y14	Western	FALSE	2011-09-27	8.7827	7.99019	12.5757
Y15	Western	FALSE	2011-09-27	NA	18.0401	12.5757
Y16	Barrier island	FALSE	2011-09-27	28.1546	23.3244	12.5757
Y17	Barrier island	FALSE	2011-09-27	25.0685	22.9292	12.5757
Y18	Western	FALSE	2011-09-27	10.7171	15.2622	12.5757
Y19	Barrier island	FALSE	2011-09-27	27.3881	22.4836	12.5757
Y20	Western	FALSE	2011-09-27	10.7419	14.9899	12.5757
Y22	Western	FALSE	2011-09-27	13.05	12.9996	12.5757
Y25	Western	TRUE	2011-09-27	10.8941	7.18299	12.5757
Y27	Western	FALSE	2011-09-27	7.3818	8.04975	12.5757
Y33	Barrier island	FALSE	2011-09-27	27.6564	26.1	12.5757
Y37	Western	FALSE	2011-09-27	10.6242	8.52931	12.5757
Y39	Barrier island	FALSE	2011-09-27	20.7261	23.3815	12.5757
Y00	Western	FALSE	2011-09-28	20.1474	19.4261	12.5333
Y01	Western	FALSE	2011-09-28	NA	17.3163	12.5333
Y02	Western	FALSE	2011-09-28	NA	17.482	12.5333
Y03	Barrier island	FALSE	2011-09-28	19.5293	20.0167	12.5333
Y04	Western	FALSE	2011-09-28	23.6858	18.0545	12.5333
Y07	Western	FALSE	2011-09-28	NA	19.6432	12.5333
Y08	Barrier island	FALSE	2011-09-28	23.639	21.0518	12.5333
Y10	Western	FALSE	2011-09-28	NA	13.9386	12.5333
Y12	Western	FALSE	2011-09-28	NA	18.9593	12.5333
Y13	Western	FALSE	2011-09-28	9.69095	14.5665	12.5333
Y14	Western	FALSE	2011-09-28	10.1051	8.11922	12.5333
Y15	Western	FALSE	2011-09-28	14.5881	17.9496	12.5333
Y16	Barrier island	FALSE	2011-09-28	22.6511	22.6746	12.5333
Y17	Barrier island	FALSE	2011-09-28	22.5229	22.2374	12.5333
Y18	Western	FALSE	2011-09-28	10.1103	15.3159	12.5333
Y19	Barrier island	FALSE	2011-09-28	20.6926	21.8789	12.5333
Y20	Western	FALSE	2011-09-28	10.6928	15.0699	12.5333
Y22	Western	FALSE	2011-09-28	13.7736	12.9589	12.5333
Y25	Western	TRUE	2011-09-28	11.2744	7.17737	12.5333
Y27	Western	FALSE	2011-09-28	7.1575	8.19307	12.5333
Y33	Barrier island	FALSE	2011-09-28	27.6605	24.7639	12.5333
Y37	Western	FALSE	2011-09-28	9.81009	8.58183	12.5333
Y39	Barrier island	FALSE	2011-09-28	NA	22.3386	12.5333
Y00	Western	FALSE	2011-09-29	22.4324	19.5023	12.496
Y01	Western	FALSE	2011-09-29	NA	17.4283	12.496
Y02	Western	FALSE	2011-09-29	18.2129	17.1494	12.496
Y03	Barrier island	FALSE	2011-09-29	18.8937	19.9026	12.496
Y04	Western	FALSE	2011-09-29	23.038	17.993	12.496
Y07	Western	FALSE	2011-09-29	NA	19.5939	12.496
Y08	Barrier island	FALSE	2011-09-29	23.9818	21.2068	12.496
Y10	Western	FALSE	2011-09-29	13.1305	14.0557	12.496
Y12	Western	FALSE	2011-09-29	NA	18.6824	12.496
Y13	Western	FALSE	2011-09-29	14.5928	14.6454	12.496
Y14	Western	FALSE	2011-09-29	4.98811	7.99582	12.496
Y15	Western	FALSE	2011-09-29	17.2607	17.9842	12.496
Y16	Barrier island	FALSE	2011-09-29	23.4291	22.4779	12.496
Y17	Barrier island	FALSE	2011-09-29	22.4682	22.2308	12.496
Y18	Western	FALSE	2011-09-29	18.9325	15.4104	12.496
Y19	Barrier island	FALSE	2011-09-29	NA	22.0265	12.496
Y20	Western	FALSE	2011-09-29	15.1083	15.1174	12.496
Y22	Western	FALSE	2011-09-29	NA	12.8807	12.496
Y25	Western	TRUE	2011-09-29	6.65802	6.97903	12.496
Y27	Western	FALSE	2011-09-29	17.5375	8.00608	12.496
Y33	Barrier island	FALSE	2011-09-29	27.7479	24.5371	12.496
Y37	Western	FALSE	2011-09-29	NA	8.50136	12.496
Y39	Barrier island	FALSE	2011-09-29	NA	22.4847	12.496
Y00	Western	FALSE	2011-09-30	22.8026	19.5947	12.5376
Y01	Western	FALSE	2011-09-30	10.8913	17.4868	12.5376
Y02	Western	FALSE	2011-09-30	NA	17.1309	12.5376
Y03	Barrier island	FALSE	2011-09-30	19.8567	20.0281	12.5376
Y04	Western	FALSE	2011-09-30	15.0571	18.1314	12.5376
Y07	Western	FALSE	2011-09-30	NA	19.7287	12.5376
Y08	Barrier island	FALSE	2011-09-30	23.4101	21.2005	12.5376
Y10	Western	FALSE	2011-09-30	11.0675	14.0924	12.5376
Y12	Western	FALSE	2011-09-30	NA	18.8399	12.5376
Y13	Western	FALSE	2011-09-30	15.5693	14.7822	12.5376
Y14	Western	FALSE	2011-09-30	7.99536	7.81749	12.5376
Y15	Western	FALSE	2011-09-30	21.0047	18.1786	12.5376
Y16	Barrier island	FALSE	2011-09-30	22.6516	22.3352	12.5376
Y17	Barrier island	FALSE	2011-09-30	22.9261	22.0487	12.5376
Y18	Western	FALSE	2011-09-30	22.0018	15.5922	12.5376
Y19	Barrier island	FALSE	2011-09-30	22.9399	22.035	12.5376
Y20	Western	FALSE	2011-09-30	20.7905	15.2631	12.5376
Y22	Western	FALSE	2011-09-30	10.8419	12.7946	12.5376
Y25	Western	TRUE	2011-09-30	4.50615	6.83179	12.5376
Y27	Western	FALSE	2011-09-30	10.5122	7.86432	12.5376
Y33	Barrier island	FALSE	2011-09-30	23.8277	24.0907	12.5376
Y37	Western	FALSE	2011-09-30	11.463	8.49124	12.5376
Y39	Barrier island	FALSE	2011-09-30	23.9726	22.3923	12.5376
Y00	Western	FALSE	2011-10-01	20.5897	16.9689	11.4334
Y01	Western	FALSE	2011-10-01	20.4794	14.5073	11.4334
Y02	Western	FALSE	2011-10-01	NA	15.5714	11.4334
Y03	Barrier island	FALSE	2011-10-01	19.9169	17.823	11.4334
Y04	Western	FALSE	2011-10-01	18.5223	15.8587	11.4334
Y07	Western	FALSE	2011-10-01	NA	17.0634	11.4334
Y08	Barrier island	FALSE	2011-10-01	25.9359	18.9705	11.4334
Y10	Western	FALSE	2011-10-01	11.2453	12.5026	11.4334
Y12	Western	FALSE	2011-10-01	NA	16.4956	11.4334
Y13	Western	FALSE	2011-10-01	8.49227	11.7493	11.4334
Y14	Western	FALSE	2011-10-01	4.73854	5.40262	11.4334
Y15	Western	FALSE	2011-10-01	17.6267	15.971	11.4334
Y16	Barrier island	FALSE	2011-10-01	NA	21.0047	11.4334
Y17	Barrier island	FALSE	2011-10-01	21.5414	20.8786	11.4334
Y18	Western	FALSE	2011-10-01	9.04613	13.8323	11.4334
Y19	Barrier island	FALSE	2011-10-01	NA	20.9871	11.4334
Y20	Western	FALSE	2011-10-01	11.6892	13.8603	11.4334
Y22	Western	FALSE	2011-10-01	NA	9.78427	11.4334
Y25	Western	TRUE	2011-10-01	4.10012	4.51362	11.4334
Y27	Western	FALSE	2011-10-01	8.14164	5.15588	11.4334
Y33	Barrier island	FALSE	2011-10-01	NA	21.6613	11.4334
Y37	Western	FALSE	2011-10-01	5.46219	6.29194	11.4334
Y39	Barrier island	FALSE	2011-10-01	20.6299	20.5033	11.4334
Y00	Western	FALSE	2011-10-02	21.064	16.327	11.7823
Y01	Western	FALSE	2011-10-02	NA	14.0366	11.7823
Y02	Western	FALSE	2011-10-02	NA	14.1807	11.7823
Y03	Barrier island	FALSE	2011-10-02	19.571	16.9048	11.7823
Y04	Western	FALSE	2011-10-02	17.5732	14.757	11.7823
Y07	Western	FALSE	2011-10-02	NA	16.2843	11.7823
Y08	Barrier island	FALSE	2011-10-02	17.9967	18.528	11.7823
Y10	Western	FALSE	2011-10-02	21.345	11.8103	11.7823
Y12	Western	FALSE	2011-10-02	NA	15.2651	11.7823
Y13	Western	FALSE	2011-10-02	16.2978	11.6199	11.7823
Y14	Western	FALSE	2011-10-02	9.27345	5.32318	11.7823
Y15	Western	FALSE	2011-10-02	19.1798	15.1831	11.7823
Y16	Barrier island	FALSE	2011-10-02	21.9099	22.0064	11.7823
Y17	Barrier island	FALSE	2011-10-02	22.1693	21.1335	11.7823
Y18	Western	FALSE	2011-10-02	NA	13.6352	11.7823
Y19	Barrier island	FALSE	2011-10-02	22.0415	21.2494	11.7823
Y20	Western	FALSE	2011-10-02	20.8137	13.6375	11.7823
Y22	Western	FALSE	2011-10-02	5.62371	9.16935	11.7823
Y25	Western	TRUE	2011-10-02	3.44583	4.61255	11.7823
Y27	Western	FALSE	2011-10-02	6.9989	5.17148	11.7823
Y33	Barrier island	FALSE	2011-10-02	NA	21.7657	11.7823
Y37	Western	FALSE	2011-10-02	7.35523	5.68756	11.7823
Y39	Barrier island	FALSE	2011-10-02	19.6924	20.0672	11.7823
Y00	Western	FALSE	2011-10-03	15.8217	16.2424	11.8699
Y01	Western	FALSE	2011-10-03	NA	13.906	11.8699
Y02	Western	FALSE	2011-10-03	NA	13.4425	11.8699
Y03	Barrier island	FALSE	2011-10-03	14.3112	16.8411	11.8699
Y04	Western	FALSE	2011-10-03	21.7955	14.3132	11.8699
Y07	Western	FALSE	2011-10-03	NA	16.2633	11.8699
Y08	Barrier island	FALSE	2011-10-03	17.2373	18.7048	11.8699
Y10	Western	FALSE	2011-10-03	10.9476	11.494	11.8699
Y12	Western	FALSE	2011-10-03	NA	15.0459	11.8699
Y13	Western	FALSE	2011-10-03	13.9351	11.6481	11.8699
Y14	Western	FALSE	2011-10-03	10.7572	6.43806	11.8699
Y15	Western	FALSE	2011-10-03	NA	14.7316	11.8699
Y16	Barrier island	FALSE	2011-10-03	NA	22.3333	11.8699
Y17	Barrier island	FALSE	2011-10-03	22.0595	21.2624	11.8699
Y18	Western	FALSE	2011-10-03	18.4191	13.2858	11.8699
Y19	Barrier island	FALSE	2011-10-03	24.1259	21.2933	11.8699
Y20	Western	FALSE	2011-10-03	19.7444	13.3346	11.8699
Y22	Western	FALSE	2011-10-03	NA	9.54623	11.8699
Y25	Western	TRUE	2011-10-03	NA	5.6964	11.8699
Y27	Western	FALSE	2011-10-03	NA	6.18499	11.8699
Y33	Barrier island	FALSE	2011-10-03	NA	22.3854	11.8699
Y37	Western	FALSE	2011-10-03	9.03903	6.30626	11.8699
Y39	Barrier island	FALSE	2011-10-03	16.9836	20.2825	11.8699
Y00	Western	FALSE	2011-10-04	22.0118	18.188	12.5939
Y01	Western	FALSE	2011-10-04	NA	16.0493	12.5939
Y02	Western	FALSE	2011-10-04	13.4449	13.9214	12.5939
Y03	Barrier island	FALSE	2011-10-04	14.8284	18.5223	12.5939
Y04	Western	FALSE	2011-10-04	17.4793	16.1231	12.5939
Y07	Western	FALSE	2011-10-04	NA	17.9843	12.5939
Y08	Barrier island	FALSE	2011-10-04	NA	20.5445	12.5939
Y10	Western	FALSE	2011-10-04	11.4018	11.6614	12.5939
Y12	Western	FALSE	2011-10-04	NA	16.4209	12.5939
Y13	Western	FALSE	2011-10-04	13.2636	13.5082	12.5939
Y14	Western	FALSE	2011-10-04	NA	8.41333	12.5939
Y15	Western	FALSE	2011-10-04	NA	16.7419	12.5939
Y16	Barrier island	FALSE	2011-10-04	NA	23.452	12.5939
Y17	Barrier island	FALSE	2011-10-04	NA	22.7173	12.5939
Y18	Western	FALSE	2011-10-04	NA	14.5215	12.5939
Y19	Barrier island	FALSE	2011-10-04	22.5766	22.7913	12.5939
Y20	Western	FALSE	2011-10-04	NA	14.6742	12.5939
Y22	Western	FALSE	2011-10-04	10.9968	11.7192	12.5939
Y25	Western	TRUE	2011-10-04	12.6585	7.85918	12.5939
Y27	Western	FALSE	2011-10-04	10.3524	8.29612	12.5939
Y33	Barrier island	FALSE	2011-10-04	NA	23.761	12.5939
Y37	Western	FALSE	2011-10-04	3.72561	7.21824	12.5939
Y39	Barrier island	FALSE	2011-10-04	22.3028	21.8881	12.5939
Y00	Western	FALSE	2011-10-05	21.0963	18.2481	12.9222
Y01	Western	FALSE	2011-10-05	NA	15.889	12.9222
Y02	Western	FALSE	2011-10-05	NA	13.292	12.9222
Y03	Barrier island	FALSE	2011-10-05	15.4209	18.035	12.9222
Y04	Western	FALSE	2011-10-05	12.1525	15.8881	12.9222
Y07	Western	FALSE	2011-10-05	NA	17.3886	12.9222
Y08	Barrier island	FALSE	2011-10-05	19.7865	20.3031	12.9222
Y10	Western	FALSE	2011-10-05	12.1947	11.597	12.9222
Y12	Western	FALSE	2011-10-05	NA	15.5367	12.9222
Y13	Western	FALSE	2011-10-05	11.2741	14.1688	12.9222
Y14	Western	FALSE	2011-10-05	10.7782	9.5548	12.9222
Y15	Western	FALSE	2011-10-05	NA	16.5572	12.9222
Y16	Barrier island	FALSE	2011-10-05	24.8911	23.3069	12.9222
Y17	Barrier island	FALSE	2011-10-05	23.7403	22.7266	12.9222
Y18	Western	FALSE	2011-10-05	20.2789	14.8221	12.9222
Y19	Barrier island	FALSE	2011-10-05	22.8351	22.7118	12.9222
Y20	Western	FALSE	2011-10-05	20.106	14.8825	12.9222
Y22	Western	FALSE	2011-10-05	13.8565	12.6224	12.9222
Y25	Western	TRUE	2011-10-05	6.29629	8.98845	12.9222
Y27	Western	FALSE	2011-10-05	8.6056	9.3874	12.9222
Y33	Barrier island	FALSE	2011-10-05	NA	23.639	12.9222
Y37	Western	FALSE	2011-10-05	8.12809	7.67964	12.9222
Y39	Barrier island	FALSE	2011-10-05	24.8088	21.5464	12.9222
Y00	Western	FALSE	2011-10-06	24.2335	20.6268	14.8909
Y01	Western	FALSE	2011-10-06	13.7622	19.2823	14.8909
Y02	Western	FALSE	2011-10-06	13.3045	14.6003	14.8909
Y03	Barrier island	FALSE	2011-10-06	24.314	19.8675	14.8909
Y04	Western	FALSE	2011-10-06	17.9094	18.9187	14.8909
Y07	Western	FALSE	2011-10-06	NA	19.3046	14.8909
Y08	Barrier island	FALSE	2011-10-06	19.4161	22.2566	14.8909
Y10	Western	FALSE	2011-10-06	16.2762	12.7609	14.8909
Y12	Western	FALSE	2011-10-06	NA	17.5093	14.8909
Y13	Western	FALSE	2011-10-06	14.4241	17.4089	14.8909
Y14	Western	FALSE	2011-10-06	13.6972	12.3498	14.8909
Y15	Western	FALSE	2011-10-06	NA	19.4667	14.8909
Y16	Barrier island	FALSE	2011-10-06	NA	24.7295	14.8909
Y17	Barrier island	FALSE	2011-10-06	24.789	24.3212	14.8909
Y18	Western	FALSE	2011-10-06	13.0089	17.0328	14.8909
Y19	Barrier island	FALSE	2011-10-06	25.101	24.3702	14.8909
Y20	Western	FALSE	2011-10-06	11.8149	16.9683	14.8909
Y22	Western	FALSE	2011-10-06	10.7804	15.9761	14.8909
Y25	Western	TRUE	2011-10-06	8.12813	11.7407	14.8909
Y27	Western	FALSE	2011-10-06	12.018	12.3833	14.8909
Y33	Barrier island	FALSE	2011-10-06	NA	24.6103	14.8909
Y37	Western	FALSE	2011-10-06	14.974	9.92408	14.8909
Y39	Barrier island	FALSE	2011-10-06	NA	23.227	14.8909
Y00	Western	FALSE	2011-10-07	24.5353	21.6114	16.3104
Y01	Western	FALSE	2011-10-07	NA	20.8575	16.3104
Y02	Western	FALSE	2011-10-07	13.1966	14.9924	16.3104
Y03	Barrier island	FALSE	2011-10-07	24.0828	20.465	16.3104
Y04	Western	FALSE	2011-10-07	21.6871	20.3435	16.3104
Y07	Western	FALSE	2011-10-07	NA	19.9963	16.3104
Y08	Barrier island	FALSE	2011-10-07	24.8894	22.8916	16.3104
Y10	Western	FALSE	2011-10-07	19.8372	14.7022	16.3104
Y12	Western	FALSE	2011-10-07	NA	17.9872	16.3104
Y13	Western	FALSE	2011-10-07	20.6674	19.2652	16.3104
Y14	Western	FALSE	2011-10-07	14.8389	14.3259	16.3104
Y15	Western	FALSE	2011-10-07	NA	20.6008	16.3104
Y16	Barrier island	FALSE	2011-10-07	NA	24.8195	16.3104
Y17	Barrier island	FALSE	2011-10-07	24.8326	24.5089	16.3104
Y18	Western	FALSE	2011-10-07	18.2116	18.456	16.3104
Y19	Barrier island	FALSE	2011-10-07	24.8132	24.6004	16.3104
Y20	Western	FALSE	2011-10-07	19.2339	18.1733	16.3104
Y22	Western	FALSE	2011-10-07	15.4479	18.1457	16.3104
Y25	Western	TRUE	2011-10-07	18.1077	13.6894	16.3104
Y27	Western	FALSE	2011-10-07	13.7218	14.3025	16.3104
Y33	Barrier island	FALSE	2011-10-07	NA	24.6195	16.3104
Y37	Western	FALSE	2011-10-07	20.3707	12.9183	16.3104
Y39	Barrier island	FALSE	2011-10-07	25.7712	23.7304	16.3104
Y00	Western	FALSE	2011-10-08	24.0616	22.6475	17.0158
Y01	Western	FALSE	2011-10-08	23.3825	22.3794	17.0158
Y02	Western	FALSE	2011-10-08	NA	14.671	17.0158
Y03	Barrier island	FALSE	2011-10-08	24.0249	21.8615	17.0158
Y04	Western	FALSE	2011-10-08	14.7653	21.4885	17.0158
Y07	Western	FALSE	2011-10-08	NA	21.4806	17.0158
Y08	Barrier island	FALSE	2011-10-08	24.2852	23.3853	17.0158
Y10	Western	FALSE	2011-10-08	21.5006	17.1658	17.0158
Y12	Western	FALSE	2011-10-08	NA	20.1208	17.0158
Y13	Western	FALSE	2011-10-08	22.563	20.5877	17.0158
Y14	Western	FALSE	2011-10-08	16.4781	16.2928	17.0158
Y15	Western	FALSE	2011-10-08	NA	21.6171	17.0158
Y16	Barrier island	FALSE	2011-10-08	24.8545	24.673	17.0158
Y17	Barrier island	FALSE	2011-10-08	24.6037	24.254	17.0158
Y18	Western	FALSE	2011-10-08	16.6804	20.1502	17.0158
Y19	Barrier island	FALSE	2011-10-08	24.5512	24.243	17.0158
Y20	Western	FALSE	2011-10-08	16.3785	19.9618	17.0158
Y22	Western	FALSE	2011-10-08	20.4328	19.3528	17.0158
Y25	Western	TRUE	2011-10-08	15.3724	15.7465	17.0158
Y27	Western	FALSE	2011-10-08	15.7703	16.2539	17.0158
Y33	Barrier island	FALSE	2011-10-08	NA	24.4292	17.0158
Y37	Western	FALSE	2011-10-08	14.1338	15.5081	17.0158
Y39	Barrier island	FALSE	2011-10-08	18.5246	23.8429	17.0158
Y00	Western	FALSE	2011-10-09	24.1599	22.474	16.9929
Y01	Western	FALSE	2011-10-09	NA	22.265	16.9929
Y02	Western	FALSE	2011-10-09	NA	16.2426	16.9929
Y03	Barrier island	FALSE	2011-10-09	23.5329	21.5645	16.9929
Y04	Western	FALSE	2011-10-09	16.0041	21.5688	16.9929
Y07	Western	FALSE	2011-10-09	NA	21.342	16.9929
Y08	Barrier island	FALSE	2011-10-09	23.7958	22.898	16.9929
Y10	Western	FALSE	2011-10-09	NA	18.0428	16.9929
Y12	Western	FALSE	2011-10-09	NA	20.5886	16.9929
Y13	Western	FALSE	2011-10-09	18.8087	20.9679	16.9929
Y14	Western	FALSE	2011-10-09	16.8729	18.0236	16.9929
Y15	Western	FALSE	2011-10-09	NA	21.7105	16.9929
Y16	Barrier island	FALSE	2011-10-09	NA	24.2249	16.9929
Y17	Barrier island	FALSE	2011-10-09	23.7053	23.6469	16.9929
Y18	Western	FALSE	2011-10-09	16.4508	20.5345	16.9929
Y19	Barrier island	FALSE	2011-10-09	24.0884	23.6069	16.9929
Y20	Western	FALSE	2011-10-09	19.6019	20.4426	16.9929
Y22	Western	FALSE	2011-10-09	19.9987	20.1742	16.9929
Y25	Western	TRUE	2011-10-09	17.6817	17.6525	16.9929
Y27	Western	FALSE	2011-10-09	18.8958	18.0514	16.9929
Y33	Barrier island	FALSE	2011-10-09	NA	23.8162	16.9929
Y37	Western	FALSE	2011-10-09	18.8931	17.4937	16.9929
Y39	Barrier island	FALSE	2011-10-09	23.5357	23.2367	16.9929
Y00	Western	FALSE	2011-10-10	20.5662	20.2394	15.5337
Y01	Western	FALSE	2011-10-10	NA	19.8881	15.5337
Y02	Western	FALSE	2011-10-10	NA	13.8942	15.5337
Y03	Barrier island	FALSE	2011-10-10	24.3475	17.9866	15.5337
Y04	Western	FALSE	2011-10-10	16.0302	19.5381	15.5337
Y07	Western	FALSE	2011-10-10	NA	17.8527	15.5337
Y08	Barrier island	FALSE	2011-10-10	NA	20.1676	15.5337
Y10	Western	FALSE	2011-10-10	20.4393	16.7059	15.5337
Y12	Western	FALSE	2011-10-10	NA	16.8348	15.5337
Y13	Western	FALSE	2011-10-10	20.4475	19.0879	15.5337
Y14	Western	FALSE	2011-10-10	11.8491	16.4948	15.5337
Y15	Western	FALSE	2011-10-10	NA	19.726	15.5337
Y16	Barrier island	FALSE	2011-10-10	NA	21.3815	15.5337
Y17	Barrier island	FALSE	2011-10-10	NA	21.3145	15.5337
Y18	Western	FALSE	2011-10-10	15.8011	18.5734	15.5337
Y19	Barrier island	FALSE	2011-10-10	21.2336	21.3214	15.5337
Y20	Western	FALSE	2011-10-10	17.7188	18.4539	15.5337
Y22	Western	FALSE	2011-10-10	18.8559	18.6239	15.5337
Y25	Western	TRUE	2011-10-10	19.0217	16.0333	15.5337
Y27	Western	FALSE	2011-10-10	13.8819	16.5695	15.5337
Y33	Barrier island	FALSE	2011-10-10	NA	21.3201	15.5337
Y37	Western	FALSE	2011-10-10	17.9597	16.4055	15.5337
Y39	Barrier island	FALSE	2011-10-10	21.4328	20.6858	15.5337
Y00	Western	FALSE	2011-10-11	19.3454	17.9824	14.4558
Y01	Western	FALSE	2011-10-11	18.2462	17.7503	14.4558
Y02	Western	FALSE	2011-10-11	12.3488	12.6567	14.4558
Y03	Barrier island	FALSE	2011-10-11	15.5225	15.6389	14.4558
Y04	Western	FALSE	2011-10-11	16.2797	17.3495	14.4558
Y07	Western	FALSE	2011-10-11	NA	15.6036	14.4558
Y08	Barrier island	FALSE	2011-10-11	17.5386	18.0846	14.4558
Y10	Western	FALSE	2011-10-11	12.1195	15.0071	14.4558
Y12	Western	FALSE	2011-10-11	NA	15.1503	14.4558
Y13	Western	FALSE	2011-10-11	15.4464	16.7962	14.4558
Y14	Western	FALSE	2011-10-11	11.4034	13.0893	14.4558
Y15	Western	FALSE	2011-10-11	NA	17.4896	14.4558
Y16	Barrier island	FALSE	2011-10-11	NA	19.3398	14.4558
Y17	Barrier island	FALSE	2011-10-11	NA	19.2811	14.4558
Y18	Western	FALSE	2011-10-11	15.4109	16.3551	14.4558
Y19	Barrier island	FALSE	2011-10-11	19.2539	19.1756	14.4558
Y20	Western	FALSE	2011-10-11	15.3054	16.1277	14.4558
Y22	Western	FALSE	2011-10-11	14.8612	16.5878	14.4558
Y25	Western	TRUE	2011-10-11	12.1869	11.9042	14.4558
Y27	Western	FALSE	2011-10-11	13.6737	12.7318	14.4558
Y33	Barrier island	FALSE	2011-10-11	NA	19.6238	14.4558
Y37	Western	FALSE	2011-10-11	13.2921	12.9486	14.4558
Y39	Barrier island	FALSE	2011-10-11	19.6425	18.2038	14.4558
Y00	Western	FALSE	2011-10-12	11.6797	16.8682	14.0683
Y01	Western	FALSE	2011-10-12	16.3081	16.6928	14.0683
Y02	Western	FALSE	2011-10-12	NA	13.0173	14.0683
Y03	Barrier island	FALSE	2011-10-12	NA	15.9336	14.0683
Y07	Western	FALSE	2011-10-12	NA	15.8448	14.0683
Y08	Barrier island	FALSE	2011-10-12	19.2679	17.5633	14.0683
Y10	Western	FALSE	2011-10-12	17.3216	14.2923	14.0683
Y12	Western	FALSE	2011-10-12	NA	15.2779	14.0683
Y13	Western	FALSE	2011-10-12	13.8568	15.1991	14.0683
Y14	Western	FALSE	2011-10-12	13.4362	10.8705	14.0683
Y15	Western	FALSE	2011-10-12	NA	16.5001	14.0683
Y16	Barrier island	FALSE	2011-10-12	NA	19.548	14.0683
Y17	Barrier island	FALSE	2011-10-12	NA	19.1025	14.0683
Y18	Western	FALSE	2011-10-12	15.6313	15.3094	14.0683
Y19	Barrier island	FALSE	2011-10-12	18.0963	18.7493	14.0683
Y20	Western	FALSE	2011-10-12	15.7721	15.0431	14.0683
Y22	Western	FALSE	2011-10-12	17.1903	15.0579	14.0683
Y25	Western	TRUE	2011-10-12	8.67583	9.81611	14.0683
Y27	Western	FALSE	2011-10-12	7.26069	10.507	14.0683
Y33	Barrier island	FALSE	2011-10-12	NA	20.5507	14.0683
Y37	Western	FALSE	2011-10-12	13.7982	10.8761	14.0683
Y39	Barrier island	FALSE	2011-10-12	25.4815	17.9347	14.0683
Y00	Western	FALSE	2011-10-13	16.5406	16.6499	13.9046
Y01	Western	FALSE	2011-10-13	16.5792	16.3355	13.9046
Y02	Western	FALSE	2011-10-13	12.0611	13.8465	13.9046
Y03	Barrier island	FALSE	2011-10-13	13.622	16.6384	13.9046
Y07	Western	FALSE	2011-10-13	NA	16.5214	13.9046
Y10	Western	FALSE	2011-10-13	NA	14.0719	13.9046
Y12	Western	FALSE	2011-10-13	NA	15.8757	13.9046
Y13	Western	FALSE	2011-10-13	17.9226	14.535	13.9046
Y14	Western	FALSE	2011-10-13	10.8035	9.80002	13.9046
Y15	Western	FALSE	2011-10-13	NA	16.1689	13.9046
Y16	Barrier island	FALSE	2011-10-13	NA	20.1026	13.9046
Y17	Barrier island	FALSE	2011-10-13	NA	19.5782	13.9046
Y18	Western	FALSE	2011-10-13	13.6502	15.1423	13.9046
Y19	Barrier island	FALSE	2011-10-13	17.573	19.0672	13.9046
Y20	Western	FALSE	2011-10-13	14.5033	14.7597	13.9046
Y22	Western	FALSE	2011-10-13	12.6042	14.0674	13.9046
Y25	Western	TRUE	2011-10-13	9.48496	8.81137	13.9046
Y27	Western	FALSE	2011-10-13	7.98282	9.47585	13.9046
Y33	Barrier island	FALSE	2011-10-13	NA	21.9522	13.9046
Y37	Western	FALSE	2011-10-13	8.80307	10.2135	13.9046
Y39	Barrier island	FALSE	2011-10-13	22.2591	18.9476	13.9046
Y00	Western	FALSE	2011-10-14	23.6257	17.44	13.9233
Y01	Western	FALSE	2011-10-14	NA	16.3926	13.9233
Y02	Western	FALSE	2011-10-14	12.3417	15.0328	13.9233
Y03	Barrier island	FALSE	2011-10-14	13.5337	17.7343	13.9233
Y07	Western	FALSE	2011-10-14	NA	17.4719	13.9233
Y10	Western	FALSE	2011-10-14	NA	14.0564	13.9233
Y12	Western	FALSE	2011-10-14	NA	16.7379	13.9233
Y13	Western	FALSE	2011-10-14	11.9788	13.9337	13.9233
Y14	Western	FALSE	2011-10-14	6.46335	9.07206	13.9233
Y15	Western	FALSE	2011-10-14	NA	16.3903	13.9233
Y16	Barrier island	FALSE	2011-10-14	NA	21.2919	13.9233
Y17	Barrier island	FALSE	2011-10-14	NA	20.7344	13.9233
Y18	Western	FALSE	2011-10-14	8.29415	15.1627	13.9233
Y19	Barrier island	FALSE	2011-10-14	20.4995	20.6986	13.9233
Y20	Western	FALSE	2011-10-14	7.14061	14.8064	13.9233
Y22	Western	FALSE	2011-10-14	9.94954	13.2245	13.9233
Y25	Western	TRUE	2011-10-14	5.45903	8.09585	13.9233
Y27	Western	FALSE	2011-10-14	6.98929	8.75033	13.9233
Y33	Barrier island	FALSE	2011-10-14	NA	23.0826	13.9233
Y37	Western	FALSE	2011-10-14	8.55328	9.73927	13.9233
Y39	Barrier island	FALSE	2011-10-14	21.9006	20.6465	13.9233
Y00	Western	FALSE	2011-10-15	20.4284	18.1735	13.8239
Y01	Western	FALSE	2011-10-15	11.3062	16.8249	13.8239
Y02	Western	FALSE	2011-10-15	12.6928	15.2228	13.8239
Y03	Barrier island	FALSE	2011-10-15	17.9983	18.5774	13.8239
Y07	Western	FALSE	2011-10-15	NA	17.9835	13.8239
Y10	Western	FALSE	2011-10-15	11.4352	14.1445	13.8239
Y12	Western	FALSE	2011-10-15	NA	17.041	13.8239
Y13	Western	FALSE	2011-10-15	14.4709	14.4294	13.8239
Y14	Western	FALSE	2011-10-15	7.66609	8.99625	13.8239
Y15	Western	FALSE	2011-10-15	NA	17.0888	13.8239
Y16	Barrier island	FALSE	2011-10-15	22.8083	22.1909	13.8239
Y17	Barrier island	FALSE	2011-10-15	NA	21.5272	13.8239
Y18	Western	FALSE	2011-10-15	9.25218	15.1149	13.8239
Y19	Barrier island	FALSE	2011-10-15	NA	21.28	13.8239
Y20	Western	FALSE	2011-10-15	8.54547	14.9768	13.8239
Y22	Western	FALSE	2011-10-15	13.2255	13.1246	13.8239
Y25	Western	TRUE	2011-10-15	7.53502	8.07916	13.8239
Y27	Western	FALSE	2011-10-15	19.9805	8.72004	13.8239
Y33	Barrier island	FALSE	2011-10-15	NA	23.2737	13.8239
Y37	Western	FALSE	2011-10-15	6.83347	9.82323	13.8239
Y39	Barrier island	FALSE	2011-10-15	20.5237	21.0772	13.8239
Y00	Western	FALSE	2011-10-16	20.3774	18.7499	13.8926
Y01	Western	FALSE	2011-10-16	NA	17.3032	13.8926
Y02	Western	FALSE	2011-10-16	NA	15.3197	13.8926
Y03	Barrier island	FALSE	2011-10-16	20.9169	18.701	13.8926
Y07	Western	FALSE	2011-10-16	NA	18.1193	13.8926
Y10	Western	FALSE	2011-10-16	13.8863	14.0736	13.8926
Y12	Western	FALSE	2011-10-16	NA	16.8282	13.8926
Y13	Western	FALSE	2011-10-16	10.6389	15.0269	13.8926
Y14	Western	FALSE	2011-10-16	7.60613	9.30948	13.8926
Y15	Western	FALSE	2011-10-16	NA	17.5457	13.8926
Y16	Barrier island	FALSE	2011-10-16	NA	23.3695	13.8926
Y17	Barrier island	FALSE	2011-10-16	NA	22.7638	13.8926
Y18	Western	FALSE	2011-10-16	7.93894	15.2358	13.8926
Y19	Barrier island	FALSE	2011-10-16	22.168	22.5289	13.8926
Y20	Western	FALSE	2011-10-16	9.48969	15.0652	13.8926
Y22	Western	FALSE	2011-10-16	14.5558	13.0666	13.8926
Y25	Western	TRUE	2011-10-16	7.55729	8.45384	13.8926
Y27	Western	FALSE	2011-10-16	14.945	9.02384	13.8926
Y33	Barrier island	FALSE	2011-10-16	NA	23.7663	13.8926
Y37	Western	FALSE	2011-10-16	5.94778	10.0967	13.8926
Y39	Barrier island	FALSE	2011-10-16	20.1075	21.5269	13.8926
Y00	Western	FALSE	2011-10-17	23.1782	20.4901	14.3115
Y01	Western	FALSE	2011-10-17	10.2105	19.0574	14.3115
Y02	Western	FALSE	2011-10-17	16.1763	15.7931	14.3115
Y07	Western	FALSE	2011-10-17	NA	19.7051	14.3115
Y10	Western	FALSE	2011-10-17	23.7396	14.2564	14.3115
Y12	Western	FALSE	2011-10-17	NA	17.9774	14.3115
Y13	Western	FALSE	2011-10-17	11.6535	16.4657	14.3115
Y14	Western	FALSE	2011-10-17	8.02675	10.5271	14.3115
Y15	Western	FALSE	2011-10-17	NA	19.3251	14.3115
Y16	Barrier island	FALSE	2011-10-17	NA	24.4795	14.3115
Y17	Barrier island	FALSE	2011-10-17	NA	24.2255	14.3115
Y18	Western	FALSE	2011-10-17	12.3631	16.3613	14.3115
Y19	Barrier island	FALSE	2011-10-17	25.2689	24.1684	14.3115
Y20	Western	FALSE	2011-10-17	12.9921	16.1138	14.3115
Y22	Western	FALSE	2011-10-17	15.7718	14.8079	14.3115
Y25	Western	TRUE	2011-10-17	10.2788	9.66224	14.3115
Y27	Western	FALSE	2011-10-17	16.9284	10.2216	14.3115
Y33	Barrier island	FALSE	2011-10-17	NA	24.8369	14.3115
Y37	Western	FALSE	2011-10-17	7.97753	10.6951	14.3115
Y39	Barrier island	FALSE	2011-10-17	25.7871	22.9495	14.3115
Y00	Western	FALSE	2011-10-18	22.7253	20.61	14.6265
Y01	Western	FALSE	2011-10-18	22.7808	19.3746	14.6265
Y02	Western	FALSE	2011-10-18	24.4951	16.0486	14.6265
Y07	Western	FALSE	2011-10-18	NA	19.6099	14.6265
Y10	Western	FALSE	2011-10-18	NA	14.3807	14.6265
Y12	Western	FALSE	2011-10-18	NA	18.2148	14.6265
Y13	Western	FALSE	2011-10-18	15.0724	17.0439	14.6265
Y14	Western	FALSE	2011-10-18	9.35782	11.4647	14.6265
Y15	Western	FALSE	2011-10-18	NA	19.4903	14.6265
Y16	Barrier island	FALSE	2011-10-18	NA	24.1215	14.6265
Y17	Barrier island	FALSE	2011-10-18	NA	23.8388	14.6265
Y18	Western	FALSE	2011-10-18	13.2753	16.853	14.6265
Y19	Barrier island	FALSE	2011-10-18	NA	23.6384	14.6265
Y20	Western	FALSE	2011-10-18	13.7986	16.5658	14.6265
Y22	Western	FALSE	2011-10-18	18.0765	15.6096	14.6265
Y25	Western	TRUE	2011-10-18	10.1777	10.5988	14.6265
Y27	Western	FALSE	2011-10-18	17.1221	11.1789	14.6265
Y33	Barrier island	FALSE	2011-10-18	NA	24.6584	14.6265
Y37	Western	FALSE	2011-10-18	8.36101	11.2184	14.6265
Y39	Barrier island	FALSE	2011-10-18	22.5876	22.9433	14.6265
Y00	Western	FALSE	2011-10-19	15.1796	14.2958	12.928
Y01	Western	FALSE	2011-10-19	NA	13.1467	12.928
Y02	Western	FALSE	2011-10-19	NA	13.8723	12.928
Y07	Western	FALSE	2011-10-19	NA	14.3888	12.928
Y10	Western	FALSE	2011-10-19	11.3278	12.7671	12.928
Y12	Western	FALSE	2011-10-19	NA	14.2204	12.928
Y13	Western	FALSE	2011-10-19	6.07619	11.2486	12.928
Y14	Western	FALSE	2011-10-19	7.45971	6.99109	12.928
Y15	Western	FALSE	2011-10-19	NA	13.6205	12.928
Y16	Barrier island	FALSE	2011-10-19	NA	19.3965	12.928
Y17	Barrier island	FALSE	2011-10-19	NA	16.7452	12.928
Y18	Western	FALSE	2011-10-19	16.6694	13.0272	12.928
Y19	Barrier island	FALSE	2011-10-19	16.0497	16.6579	12.928
Y20	Western	FALSE	2011-10-19	26.2832	12.9633	12.928
Y22	Western	FALSE	2011-10-19	NA	10.8792	12.928
Y25	Western	TRUE	2011-10-19	6.15959	5.91705	12.928
Y27	Western	FALSE	2011-10-19	6.05356	6.80362	12.928
Y33	Barrier island	FALSE	2011-10-19	NA	19.752	12.928
Y37	Western	FALSE	2011-10-19	6.94255	7.66193	12.928
Y39	Barrier island	FALSE	2011-10-19	26.1101	15.9533	12.928
Y00	Western	FALSE	2011-10-20	12.9903	17.3379	12.5321
Y01	Western	FALSE	2011-10-20	NA	14.3167	12.5321
Y02	Western	FALSE	2011-10-20	20.8899	14.483	12.5321
Y07	Western	FALSE	2011-10-20	NA	17.1644	12.5321
Y10	Western	FALSE	2011-10-20	NA	12.9633	12.5321
Y12	Western	FALSE	2011-10-20	NA	16.0018	12.5321
Y13	Western	FALSE	2011-10-20	10.6431	11.1896	12.5321
Y14	Western	FALSE	2011-10-20	4.61146	5.96077	12.5321
Y15	Western	FALSE	2011-10-20	NA	14.9482	12.5321
Y16	Barrier island	FALSE	2011-10-20	NA	24.3682	12.5321
Y17	Barrier island	FALSE	2011-10-20	NA	23.2834	12.5321
Y18	Western	FALSE	2011-10-20	22.8138	13.5491	12.5321
Y20	Western	FALSE	2011-10-20	21.412	13.5132	12.5321
Y22	Western	FALSE	2011-10-20	4.2386	10.4891	12.5321
Y25	Western	TRUE	2011-10-20	4.10294	4.64237	12.5321
Y27	Western	FALSE	2011-10-20	3.02691	5.74264	12.5321
Y33	Barrier island	FALSE	2011-10-20	NA	25.5881	12.5321
Y37	Western	FALSE	2011-10-20	5.06918	6.66207	12.5321
Y39	Barrier island	FALSE	2011-10-20	15.957	21.7017	12.5321
Y00	Western	FALSE	2011-10-21	13.134	20.4975	13.0954
Y01	Western	FALSE	2011-10-21	NA	17.2552	13.0954
Y02	Western	FALSE	2011-10-21	17.8446	17.3903	13.0954
Y07	Western	FALSE	2011-10-21	NA	19.6686	13.0954
Y10	Western	FALSE	2011-10-21	13.0799	13.9554	13.0954
Y12	Western	FALSE	2011-10-21	NA	18.8777	13.0954
Y13	Western	FALSE	2011-10-21	23.0091	14.8584	13.0954
Y14	Western	FALSE	2011-10-21	6.60042	8.01898	13.0954
Y15	Western	FALSE	2011-10-21	NA	18.4104	13.0954
Y16	Barrier island	FALSE	2011-10-21	NA	27.3985	13.0954
Y17	Barrier island	FALSE	2011-10-21	NA	26.8432	13.0954
Y18	Western	FALSE	2011-10-21	13.6016	17.1039	13.0954
Y20	Western	FALSE	2011-10-21	17.4185	17.1411	13.0954
Y22	Western	FALSE	2011-10-21	14.4272	12.6519	13.0954
Y25	Western	TRUE	2011-10-21	6.00584	6.95713	13.0954
Y27	Western	FALSE	2011-10-21	4.37525	7.68641	13.0954
Y33	Barrier island	FALSE	2011-10-21	NA	28.0333	13.0954
Y37	Western	FALSE	2011-10-21	11.1842	9.06378	13.0954
Y39	Barrier island	FALSE	2011-10-21	17.2834	24.9187	13.0954
Y00	Western	FALSE	2011-10-22	29.1214	23.4992	14.402
Y01	Western	FALSE	2011-10-22	NA	21.3974	14.402
Y02	Western	FALSE	2011-10-22	14.8095	18.4935	14.402
Y07	Western	FALSE	2011-10-22	NA	22.0791	14.402
Y10	Western	FALSE	2011-10-22	12.9848	15.92	14.402
Y12	Western	FALSE	2011-10-22	NA	20.5413	14.402
Y13	Western	FALSE	2011-10-22	18.0117	19.8098	14.402
Y14	Western	FALSE	2011-10-22	8.32423	12.2469	14.402
Y15	Western	FALSE	2011-10-22	NA	21.896	14.402
Y16	Barrier island	FALSE	2011-10-22	NA	29.3369	14.402
Y17	Barrier island	FALSE	2011-10-22	NA	28.9497	14.402
Y18	Western	FALSE	2011-10-22	18.0808	20.323	14.402
Y20	Western	FALSE	2011-10-22	18.1948	20.2812	14.402
Y22	Western	FALSE	2011-10-22	NA	18.0344	14.402
Y25	Western	TRUE	2011-10-22	10.1431	11.5697	14.402
Y27	Western	FALSE	2011-10-22	9.4922	12.3345	14.402
Y33	Barrier island	FALSE	2011-10-22	NA	29.4475	14.402
Y37	Western	FALSE	2011-10-22	9.53784	11.4707	14.402
Y39	Barrier island	FALSE	2011-10-22	27.9357	26.5573	14.402
Y00	Western	FALSE	2011-10-23	22.3103	24.5251	15.6515
Y01	Western	FALSE	2011-10-23	NA	22.9666	15.6515
Y02	Western	FALSE	2011-10-23	NA	18.3553	15.6515
Y07	Western	FALSE	2011-10-23	NA	22.6591	15.6515
Y10	Western	FALSE	2011-10-23	13.1925	16.3333	15.6515
Y12	Western	FALSE	2011-10-23	NA	20.8448	15.6515
Y13	Western	FALSE	2011-10-23	21.292	22.2084	15.6515
Y14	Western	FALSE	2011-10-23	16.7283	15.2533	15.6515
Y15	Western	FALSE	2011-10-23	NA	22.8448	15.6515
Y16	Barrier island	FALSE	2011-10-23	29.5743	29.5838	15.6515
Y17	Barrier island	FALSE	2011-10-23	NA	29.2262	15.6515
Y18	Western	FALSE	2011-10-23	17.813	21.7906	15.6515
Y20	Western	FALSE	2011-10-23	19.8594	21.7473	15.6515
Y22	Western	FALSE	2011-10-23	18.2735	20.5056	15.6515
Y25	Western	TRUE	2011-10-23	11.3138	14.6611	15.6515
Y27	Western	FALSE	2011-10-23	15.1366	15.4468	15.6515
Y33	Barrier island	FALSE	2011-10-23	NA	29.6575	15.6515
Y37	Western	FALSE	2011-10-23	10.0558	12.9427	15.6515
Y39	Barrier island	FALSE	2011-10-23	23.1329	27.5061	15.6515
Y00	Western	FALSE	2011-10-24	24.3179	24.2003	16.2341
Y01	Western	FALSE	2011-10-24	NA	22.6534	16.2341
Y02	Western	FALSE	2011-10-24	13.863	17.9295	16.2341
Y07	Western	FALSE	2011-10-24	NA	22.1373	16.2341
Y10	Western	FALSE	2011-10-24	12.8068	16.534	16.2341
Y12	Western	FALSE	2011-10-24	NA	20.5837	16.2341
Y13	Western	FALSE	2011-10-24	18.6455	22.4531	16.2341
Y14	Western	FALSE	2011-10-24	15.9913	16.1004	16.2341
Y15	Western	FALSE	2011-10-24	NA	22.7853	16.2341
Y16	Barrier island	FALSE	2011-10-24	NA	29.0607	16.2341
Y17	Barrier island	FALSE	2011-10-24	NA	28.4544	16.2341
Y18	Western	FALSE	2011-10-24	19.8886	21.9028	16.2341
Y20	Western	FALSE	2011-10-24	19.7188	21.8383	16.2341
Y22	Western	FALSE	2011-10-24	23.2548	20.7547	16.2341
Y25	Western	TRUE	2011-10-24	12.805	15.5467	16.2341
Y27	Western	FALSE	2011-10-24	17.6675	16.1685	16.2341
Y33	Barrier island	FALSE	2011-10-24	NA	29.2236	16.2341
Y37	Western	FALSE	2011-10-24	12.0602	13.9161	16.2341
Y39	Barrier island	FALSE	2011-10-24	27.8242	26.338	16.2341
Y00	Western	FALSE	2011-10-25	21.8859	24.4697	16.6694
Y01	Western	FALSE	2011-10-25	10.6456	23.1415	16.6694
Y02	Western	FALSE	2011-10-25	NA	17.928	16.6694
Y07	Western	FALSE	2011-10-25	NA	22.6774	16.6694
Y10	Western	FALSE	2011-10-25	NA	16.9619	16.6694
Y12	Western	FALSE	2011-10-25	NA	21.1044	16.6694
Y13	Western	FALSE	2011-10-25	20.313	22.6956	16.6694
Y14	Western	FALSE	2011-10-25	18.3349	16.3845	16.6694
Y15	Western	FALSE	2011-10-25	NA	23.2036	16.6694
Y16	Barrier island	FALSE	2011-10-25	NA	28.2369	16.6694
Y17	Barrier island	FALSE	2011-10-25	NA	27.9319	16.6694
Y18	Western	FALSE	2011-10-25	23.6816	21.9941	16.6694
Y20	Western	FALSE	2011-10-25	21.824	21.9128	16.6694
Y22	Western	FALSE	2011-10-25	13.4773	21.1475	16.6694
Y25	Western	TRUE	2011-10-25	21.0542	15.9506	16.6694
Y27	Western	FALSE	2011-10-25	21.0318	16.6023	16.6694
Y33	Barrier island	FALSE	2011-10-25	NA	28.4736	16.6694
Y37	Western	FALSE	2011-10-25	14.6538	14.6287	16.6694
Y39	Barrier island	FALSE	2011-10-25	30.6274	26.3547	16.6694
Y00	Western	FALSE	2011-10-26	25.9401	25.2929	17.3009
Y01	Western	FALSE	2011-10-26	11.7685	24.1174	17.3009
Y02	Western	FALSE	2011-10-26	NA	18.4139	17.3009
Y07	Western	FALSE	2011-10-26	NA	23.705	17.3009
Y10	Western	FALSE	2011-10-26	25.456	17.4284	17.3009
Y12	Western	FALSE	2011-10-26	NA	22.1708	17.3009
Y13	Western	FALSE	2011-10-26	27.0164	23.2974	17.3009
Y14	Western	FALSE	2011-10-26	17.6563	17.1641	17.3009
Y15	Western	FALSE	2011-10-26	NA	24.2506	17.3009
Y16	Barrier island	FALSE	2011-10-26	28.2789	27.8924	17.3009
Y17	Barrier island	FALSE	2011-10-26	NA	27.8294	17.3009
Y18	Western	FALSE	2011-10-26	20.5786	22.6619	17.3009
Y20	Western	FALSE	2011-10-26	21.801	22.5091	17.3009
Y22	Western	FALSE	2011-10-26	19.8354	21.9526	17.3009
Y25	Western	TRUE	2011-10-26	21.055	16.6688	17.3009
Y27	Western	FALSE	2011-10-26	17.5344	17.4402	17.3009
Y33	Barrier island	FALSE	2011-10-26	NA	28.3469	17.3009
Y37	Western	FALSE	2011-10-26	10.1483	15.4599	17.3009
Y39	Barrier island	FALSE	2011-10-26	NA	26.6967	17.3009
Y00	Western	FALSE	2011-10-27	26.6351	26.1318	18.2689
Y01	Western	FALSE	2011-10-27	NA	25.282	18.2689
Y02	Western	FALSE	2011-10-27	NA	20.4036	18.2689
Y07	Western	FALSE	2011-10-27	NA	25.1673	18.2689
Y10	Western	FALSE	2011-10-27	19.9437	18.6918	18.2689
Y12	Western	FALSE	2011-10-27	NA	23.8897	18.2689
Y13	Western	FALSE	2011-10-27	25.5061	24.2546	18.2689
Y14	Western	FALSE	2011-10-27	17.2538	18.4073	18.2689
Y15	Western	FALSE	2011-10-27	NA	25.4878	18.2689
Y16	Barrier island	FALSE	2011-10-27	NA	27.9165	18.2689
Y17	Barrier island	FALSE	2011-10-27	NA	27.9045	18.2689
Y18	Western	FALSE	2011-10-27	23.1471	23.7591	18.2689
Y20	Western	FALSE	2011-10-27	23.2199	23.336	18.2689
Y22	Western	FALSE	2011-10-27	20.7688	23.0399	18.2689
Y25	Western	TRUE	2011-10-27	14.3004	17.8375	18.2689
Y27	Western	FALSE	2011-10-27	23.7686	18.5685	18.2689
Y33	Barrier island	FALSE	2011-10-27	NA	28.6091	18.2689
Y37	Western	FALSE	2011-10-27	13.2057	16.5237	18.2689
Y39	Barrier island	FALSE	2011-10-27	27.7966	27.3424	18.2689
Y00	Western	FALSE	2011-10-28	26.6003	25.9185	18.4271
Y01	Western	FALSE	2011-10-28	NA	25.1793	18.4271
Y02	Western	FALSE	2011-10-28	17.9415	20.8486	18.4271
Y07	Western	FALSE	2011-10-28	NA	25.132	18.4271
Y10	Western	FALSE	2011-10-28	20.8353	19.0796	18.4271
Y12	Western	FALSE	2011-10-28	NA	24.0862	18.4271
Y13	Western	FALSE	2011-10-28	18.9897	23.8397	18.4271
Y14	Western	FALSE	2011-10-28	17.9671	18.0924	18.4271
Y15	Western	FALSE	2011-10-28	NA	25.2649	18.4271
Y16	Barrier island	FALSE	2011-10-28	27.9171	27.5338	18.4271
Y17	Barrier island	FALSE	2011-10-28	NA	27.5705	18.4271
Y18	Western	FALSE	2011-10-28	22.7329	23.4602	18.4271
Y20	Western	FALSE	2011-10-28	22.1982	22.9612	18.4271
Y22	Western	FALSE	2011-10-28	18.5883	22.6852	18.4271
Y25	Western	TRUE	2011-10-28	21.9643	17.462	18.4271
Y27	Western	FALSE	2011-10-28	15.6666	18.1888	18.4271
Y33	Barrier island	FALSE	2011-10-28	NA	28.1886	18.4271
Y37	Western	FALSE	2011-10-28	18.6129	16.3756	18.4271
Y39	Barrier island	FALSE	2011-10-28	27.9629	27.224	18.4271
Y00	Western	FALSE	2011-10-29	21.7947	23.2438	16.7618
Y01	Western	FALSE	2011-10-29	NA	22.1165	16.7618
Y02	Western	FALSE	2011-10-29	NA	19.8316	16.7618
Y07	Western	FALSE	2011-10-29	NA	22.7916	16.7618
Y10	Western	FALSE	2011-10-29	NA	17.5935	16.7618
Y12	Western	FALSE	2011-10-29	NA	22.0167	16.7618
Y13	Western	FALSE	2011-10-29	13.7919	20.0893	16.7618
Y14	Western	FALSE	2011-10-29	11.4235	13.6944	16.7618
Y15	Western	FALSE	2011-10-29	NA	22.1618	16.7618
Y16	Barrier island	FALSE	2011-10-29	NA	25.2882	16.7618
Y17	Barrier island	FALSE	2011-10-29	NA	25.8322	16.7618
Y18	Western	FALSE	2011-10-29	NA	20.3833	16.7618
Y20	Western	FALSE	2011-10-29	22.2912	20.2634	16.7618
Y22	Western	FALSE	2011-10-29	16.847	17.8586	16.7618
Y25	Western	TRUE	2011-10-29	11.4235	12.4578	16.7618
Y27	Western	FALSE	2011-10-29	9.34199	13.605	16.7618
Y33	Barrier island	FALSE	2011-10-29	NA	26.0193	16.7618
Y37	Western	FALSE	2011-10-29	14.0441	13.0341	16.7618
Y39	Barrier island	FALSE	2011-10-29	22.9326	25.6261	16.7618
Y00	Western	FALSE	2011-10-30	22.0536	22.8165	17.8132
Y01	Western	FALSE	2011-10-30	NA	21.6768	17.8132
Y02	Western	FALSE	2011-10-30	NA	18.4937	17.8132
Y07	Western	FALSE	2011-10-30	NA	21.9279	17.8132
Y10	Western	FALSE	2011-10-30	NA	17.18	17.8132
Y12	Western	FALSE	2011-10-30	NA	20.7546	17.8132
Y13	Western	FALSE	2011-10-30	15.2511	19.9825	17.8132
Y14	Western	FALSE	2011-10-30	10.312	13.3939	17.8132
Y15	Western	FALSE	2011-10-30	NA	21.6384	17.8132
Y16	Barrier island	FALSE	2011-10-30	NA	26.9947	17.8132
Y17	Barrier island	FALSE	2011-10-30	NA	26.1875	17.8132
Y18	Western	FALSE	2011-10-30	22.9176	20.4587	17.8132
Y20	Western	FALSE	2011-10-30	23.6413	20.4629	17.8132
Y22	Western	FALSE	2011-10-30	15.5493	18.2513	17.8132
Y25	Western	TRUE	2011-10-30	9.28812	12.1715	17.8132
Y27	Western	FALSE	2011-10-30	7.53869	13.2672	17.8132
Y33	Barrier island	FALSE	2011-10-30	NA	26.6811	17.8132
Y37	Western	FALSE	2011-10-30	10.6652	13.0226	17.8132
Y39	Barrier island	FALSE	2011-10-30	23.9012	24.8732	17.8132
Y00	Western	FALSE	2011-10-31	24.0624	23.9783	18.746
Y01	Western	FALSE	2011-10-31	26.7469	22.448	18.746
Y02	Western	FALSE	2011-10-31	16.625	18.4651	18.746
Y07	Western	FALSE	2011-10-31	NA	22.8071	18.746
Y10	Western	FALSE	2011-10-31	NA	17.3188	18.746
Y12	Western	FALSE	2011-10-31	NA	21.3453	18.746
Y13	Western	FALSE	2011-10-31	20.8592	21.1935	18.746
Y14	Western	FALSE	2011-10-31	12.1445	16.778	18.746
Y15	Western	FALSE	2011-10-31	NA	22.7621	18.746
Y16	Barrier island	FALSE	2011-10-31	NA	28.5439	18.746
Y17	Barrier island	FALSE	2011-10-31	NA	27.705	18.746
Y18	Western	FALSE	2011-10-31	21.2664	21.469	18.746
Y20	Western	FALSE	2011-10-31	22.0714	21.4329	18.746
Y22	Western	FALSE	2011-10-31	17.8378	20.2617	18.746
Y25	Western	TRUE	2011-10-31	16.9206	16.0158	18.746
Y27	Western	FALSE	2011-10-31	19.4414	16.7019	18.746
Y33	Barrier island	FALSE	2011-10-31	NA	28.2599	18.746
Y37	Western	FALSE	2011-10-31	12.8943	14.4372	18.746
Y39	Barrier island	FALSE	2011-10-31	28.2576	26.1311	18.746
Y00	Western	FALSE	2011-11-01	24.9106	24.7848	19.3734
Y01	Western	FALSE	2011-11-01	14.8549	23.2532	19.3734
Y02	Western	FALSE	2011-11-01	NA	18.3326	19.3734
Y07	Western	FALSE	2011-11-01	NA	23.3821	19.3734
Y10	Western	FALSE	2011-11-01	22.6526	17.2217	19.3734
Y12	Western	FALSE	2011-11-01	NA	21.49	19.3734
Y13	Western	FALSE	2011-11-01	23.3384	22.1723	19.3734
Y14	Western	FALSE	2011-11-01	15.166	18.1231	19.3734
Y15	Western	FALSE	2011-11-01	NA	23.4382	19.3734
Y16	Barrier island	FALSE	2011-11-01	NA	28.8212	19.3734
Y17	Barrier island	FALSE	2011-11-01	NA	28.5459	19.3734
Y18	Western	FALSE	2011-11-01	15.1687	22.0823	19.3734
Y20	Western	FALSE	2011-11-01	17.4915	22.0387	19.3734
Y22	Western	FALSE	2011-11-01	21.7433	21.2645	19.3734
Y25	Western	TRUE	2011-11-01	13.6512	17.5134	19.3734
Y27	Western	FALSE	2011-11-01	14.9349	18.129	19.3734
Y33	Barrier island	FALSE	2011-11-01	NA	28.8015	19.3734
Y37	Western	FALSE	2011-11-01	13.7656	15.4185	19.3734
Y39	Barrier island	FALSE	2011-11-01	NA	27.1483	19.3734
Y00	Western	FALSE	2011-11-02	28.2944	27.017	21.3628
Y01	Western	FALSE	2011-11-02	28.7588	26.1625	21.3628
Y02	Western	FALSE	2011-11-02	14.0618	20.3667	21.3628
Y07	Western	FALSE	2011-11-02	NA	25.736	21.3628
Y10	Western	FALSE	2011-11-02	17.1659	19.2178	21.3628
Y12	Western	FALSE	2011-11-02	NA	24.2057	21.3628
Y13	Western	FALSE	2011-11-02	23.9703	25.021	21.3628
Y14	Western	FALSE	2011-11-02	22.6171	20.4074	21.3628
Y15	Western	FALSE	2011-11-02	NA	26.2101	21.3628
Y16	Barrier island	FALSE	2011-11-02	NA	29.1695	21.3628
Y17	Barrier island	FALSE	2011-11-02	NA	29.1659	21.3628
Y18	Western	FALSE	2011-11-02	27.3105	24.3095	21.3628
Y20	Western	FALSE	2011-11-02	27.4587	24.0633	21.3628
Y22	Western	FALSE	2011-11-02	25.2512	24.075	21.3628
Y25	Western	TRUE	2011-11-02	17.5767	20.0678	21.3628
Y27	Western	FALSE	2011-11-02	25.5835	20.5701	21.3628
Y33	Barrier island	FALSE	2011-11-02	NA	29.262	21.3628
Y37	Western	FALSE	2011-11-02	25.6118	18.7567	21.3628
Y39	Barrier island	FALSE	2011-11-02	29.4395	28.4942	21.3628
Y00	Western	FALSE	2011-11-03	25.6095	26.5124	21.6707
Y01	Western	FALSE	2011-11-03	27.7468	25.2679	21.6707
Y02	Western	FALSE	2011-11-03	26.2904	19.7127	21.6707
Y07	Western	FALSE	2011-11-03	NA	24.5333	21.6707
Y10	Western	FALSE	2011-11-03	17.0032	19.0761	21.6707
Y12	Western	FALSE	2011-11-03	NA	22.7393	21.6707
Y13	Western	FALSE	2011-11-03	23.4025	24.9582	21.6707
Y14	Western	FALSE	2011-11-03	18.0731	20.7082	21.6707
Y15	Western	FALSE	2011-11-03	NA	25.6825	21.6707
Y16	Barrier island	FALSE	2011-11-03	NA	28.2871	21.6707
[truncated: 5,527 more rows]
